# Supplementary material for: Synthesis, crystal structure and Hirshfeld surface analysis of 1,7-dimethyl-5a,6,11a,12-tetra­hydro­benzo[b]benzo[5,6][1,4]oxazino[2,3-e][1,4]oxazine
Source: Acta Crystallogr E Crystallogr Commun. 2020 Aug 18;76(Pt 9):1472–5. doi: 10.1107/S2056989020010646 (PMC7472765; doi:10.1107/S2056989020010646)
Supplement: Supplementary file 1 [file e-76-01472-sup1.cif]

##############################################################################
#                                                                            #
# This CIF contains the data in a paper accepted for publication in          #
# Acta Crystallographica Section E. It conforms to the requirements of       #
# Notes for Authors for Acta Crystallographica Section E, and has been       #
# peer reviewed under the auspices of the IUCr Commission on Journals.       #
#                                                                            #
# Full details of the Crystallographic Information File format               #
# are given in the paper "The Crystallographic Information File (CIF):       #
# a New Standard Archive File for Crystallography" by S. R. Hall, F. H.      #
# Allen and I. D. Brown [Acta Cryst. (1991), A47, 655-685].                  #
#                                                                            #
# The current version of the core CIF dictionary is obtainable from          #
# ftp://ftp.iucr.org/pub/cif_core.dic.                                       #
#                                                                            #
# Software is freely available for graphical display of the structure(s)     #
# in this CIF. For information consult the CIF software page                 #
# http://www.iucr.org/resources/cif/software.                                #
#                                                                            #
# This file may be used for bona fide research purposes within the           #
# scientific community so long as proper attribution is given to the journal # 
# article from which it was obtained.                                        #
#                                                                            #
##############################################################################
data_I
_audit_creation_method     'SHELXL-2018/3'
_journal_date_recd_electronic     2020-07-01
_journal_date_accepted     2020-08-02
_journal_name_full     'Acta Crystallographica, Section E'
_journal_year     2020
_journal_volume     76
_journal_issue      9
_journal_page_first     1472
_journal_page_last     1475
_journal_paper_category     GO
_journal_paper_doi     10.1107/S2056989020010646
_journal_coeditor_code     YK2135
_publ_contact_author_name
;
'Saif, Eiad'
;
_publ_contact_author_address
;
Department of Computer and Electronic Engineering Technology, Sana'a Community,
College, Sana'a,
Yemen
;
_publ_contact_author_email     'necmisamsun@gmail.com, eiad.saif@scc.edu.ye'
_publ_section_title
;\
Synthesis, crystal structure and Hirshfeld surface analysis of
1,7-dimethyl-5a,6,11a,12-tetrahydrobenzo[<i>b</i>]benzo[5,6][1,4]oxazino[2,3-\
<i>e</i>][1,4]oxazine
;
_publ_section_title_footnote     .
loop_
    _publ_author_name
    _publ_author_footnote
    _publ_author_address
    '\,C\?inar, Emine Berrin' .
;
Department of Physics, Faculty of Arts and Sciences,
Ondokuz May\?is University,
Samsun, 55200
Turkey
;
    'Ye\,silba\(g, Semanur' .
;
Department of Chemistry, Faculty of Arts and Sciences, Ondokuz May\?is
University,
Samsun, 55200,
Turkey
;
    'Do\(gan, Onur Erman' .
;
Department of Chemistry, Faculty of Arts and Sciences, Ondokuz May\?is
University,
Samsun, 55200,
Turkey
;
    'A\(gar, Erbil' .
;
Department of Chemistry, Faculty of Arts and Sciences, Ondokuz May\?is
University,
Samsun, 55200,
Turkey
;
    'Dege, Necmi' .
;
Department of Physics, Faculty of Arts and Sciences,
Ondokuz May\?is University,
Samsun, 55200
Turkey
;
    'Saif, Eiad' .
;
Department of Computer and Electronic Engineering Technology, Sana'a Community,
College, Sana'a,
Yemen
;
_publ_section_synopsis
;
In the crystal,  molecules are linked by  pairs of C---H...O and N---H...C
contacts into layers parallel to (100).  H...H contacts make the largest
contribution to the Hirshfeld surface (58.9%).
;
_chemical_name_systematic
;\
1,7-Dimethyl-5a,6,11a,12-tetrahydrobenzo[<i>b</i>]benzo[5,6][1,4]\
oxazino[2,3-<i>e</i>][1,4]oxazine
;
_chemical_name_common     'C16 H16 N2 O2'
_chemical_formula_moiety     'C16 H16 N2 O2'
_chemical_formula_sum     'C16 H16 N2 O2'
_chemical_formula_iupac     'C16 H16 N2 O2'
_chemical_formula_weight     268.31
_chemical_melting_point     ?
_chemical_melting_point_gt     472
_chemical_melting_point_lt     475
_space_group_crystal_system     monoclinic
_space_group_name_H-M_alt     'C 2/c'
_space_group_name_Hall     '-C 2yc'
loop_
    _space_group_symop_operation_xyz
    'x, y, z'
    '-x, y, -z+1/2'
    'x+1/2, y+1/2, z'
    '-x+1/2, y+1/2, -z+1/2'
    '-x, -y, -z'
    'x, -y, z-1/2'
    '-x+1/2, -y+1/2, -z'
    'x+1/2, -y+1/2, z-1/2'
_cell_length_a     24.798(3)
_cell_length_b     4.7133(4)
_cell_length_c     11.5330(14)
_cell_angle_alpha     90
_cell_angle_beta     106.751(9)
_cell_angle_gamma     90
_cell_volume     1290.8(3)
_cell_formula_units_Z     4
_cell_measurement_reflns_used     3858
_cell_measurement_theta_min     1.84
_cell_measurement_theta_max     31.98
_cell_measurement_temperature     296(2)
_exptl_crystal_description     'plate'
_exptl_crystal_colour     'orange'
_exptl_crystal_size_max     0.780
_exptl_crystal_size_mid     0.423
_exptl_crystal_size_min     0.130
_exptl_crystal_density_diffrn     1.381
_exptl_crystal_F_000     568
_exptl_absorpt_coefficient_mu     0.092
_exptl_absorpt_correction_type     integration
_exptl_absorpt_process_details
;
(X-RED32; Stoe & Cie, 2002)
;
_exptl_absorpt_correction_T_min     0.9414
_exptl_absorpt_correction_T_max     0.9892
_diffrn_ambient_temperature     296(2)
_diffrn_source
;
sealed X-ray tube, 12 x 0.4 mm long-fine focus'
;
_diffrn_source_power     2.25
_diffrn_source_voltage     50
_diffrn_source_current     45
_diffrn_radiation_type     'Mo K\a'
_diffrn_radiation_wavelength     0.71073
_diffrn_radiation_monochromator     'plane graphite'
_diffrn_measurement_device_type     'Stoe IPDS 2'
_diffrn_measurement_device     '2-circle goniometer'
_diffrn_measurement_method     'rotation method'
_diffrn_detector     'image plate (34 cm diameter)'
_diffrn_detector_area_resol_mean     6.67
_diffrn_reflns_number     5580
_diffrn_reflns_av_R_equivalents     0.0587
_diffrn_reflns_av_unetI/netI     0.0544
_diffrn_reflns_theta_min     3.432
_diffrn_reflns_theta_max     31.948
_diffrn_reflns_theta_full     25.242
_diffrn_measured_fraction_theta_max     0.987
_diffrn_measured_fraction_theta_full     0.986
_diffrn_reflns_limit_h_min     -35
_diffrn_reflns_limit_h_max     36
_diffrn_reflns_limit_k_min     -7
_diffrn_reflns_limit_k_max     6
_diffrn_reflns_limit_l_min     -16
_diffrn_reflns_limit_l_max     16
_refine_special_details     ?
_reflns_number_total     2194
_reflns_number_gt     1024
_reflns_threshold_expression     'I > 2\s(I)'
_refine_ls_structure_factor_coef     Fsqd
_refine_ls_matrix_type     full
_refine_ls_R_factor_all     0.1182
_refine_ls_R_factor_gt     0.0485
_refine_ls_wR_factor_gt     0.1096
_refine_ls_wR_factor_ref     0.1339
_refine_ls_goodness_of_fit_ref     0.884
_refine_ls_restrained_S_all     0.884
_refine_ls_number_reflns     2194
_refine_ls_number_parameters     92
_refine_ls_number_restraints     0
_refine_ls_hydrogen_treatment     constr
_refine_ls_weighting_scheme     calc
_refine_ls_weighting_details
                      'w=1/[\s^2^(Fo^2^)+(0.0639P)^2^] where P=(Fo^2^+2Fc^2^)/3'
_atom_sites_solution_hydrogens     geom
_atom_sites_solution_primary     direct
_atom_sites_solution_secondary     difmap
_refine_ls_shift/su_max     0.000
_refine_ls_shift/su_mean     0.000
_refine_diff_density_max     0.148
_refine_diff_density_min     -0.161
_refine_ls_extinction_method     none
_refine_ls_extinction_coef     .
loop_
    _atom_type_symbol
    _atom_type_description
    _atom_type_scat_dispersion_real
    _atom_type_scat_dispersion_imag
    _atom_type_scat_source
    'C' 'C' 0.0033 0.0016
                         'International Tables Vol C Tables 4.2.6.8 and 6.1.1.4'
    'H' 'H' 0.0000 0.0000
                         'International Tables Vol C Tables 4.2.6.8 and 6.1.1.4'
    'N' 'N' 0.0061 0.0033
                         'International Tables Vol C Tables 4.2.6.8 and 6.1.1.4'
    'O' 'O' 0.0106 0.0060
                         'International Tables Vol C Tables 4.2.6.8 and 6.1.1.4'
_computing_data_collection
;
X-AREA (Stoe & Cie, 2002)
;
_computing_cell_refinement
;
X-AREA (Stoe & Cie, 2002)
;
_computing_data_reduction
;
X-RED32 (Stoe & Cie, 2002)
;
_computing_structure_solution
;
<i>SHELXT2018/3</i> (Sheldrick, 2015a)
;
_computing_structure_refinement
;
<i>SHELXL2018/3</i> (Sheldrick, 2015b)
;
_computing_molecular_graphics
;
<i>OLEX2</i> (Dolomanov <i>et al.</i>, 2009)
and Mercury (Macrae <i>et al.</i>, 2020)
;
_computing_publication_material
;
WinGX (Farrugia, 2012), <i>SHELXL2018/3</i> (Sheldrick, 2015b),
PLATON (Spek, 2020) and publCIF (Westrip, 2010)
;
loop_
    _atom_site_type_symbol
    _atom_site_label
    _atom_site_fract_x
    _atom_site_fract_y
    _atom_site_fract_z
    _atom_site_U_iso_or_equiv
    _atom_site_adp_type
    _atom_site_calc_flag
    _atom_site_occupancy
    _atom_site_disorder_assembly
    _atom_site_disorder_group
    O O1 -0.50672(4) 0.7122(2) -0.13429(9) 0.0582(3) Uani d 1 . .
    N N1 -0.57174(5) 0.4629(3) -0.34733(13) 0.0622(4) Uani d 1 . .
    H H1 -0.591648 0.369876 -0.409012 0.075 Uiso calc 1 . .
    C C7 -0.59760(6) 0.6173(3) -0.27650(13) 0.0484(3) Uani d 1 . .
    C C2 -0.65643(6) 0.6435(3) -0.30692(14) 0.0531(4) Uani d 1 . .
    C C6 -0.56462(6) 0.7472(3) -0.17100(13) 0.0497(3) Uani d 1 . .
    C C8 -0.51247(6) 0.4590(3) -0.31772(14) 0.0545(4) Uani d 1 . .
    H H8 -0.500090 0.289696 -0.352275 0.065 Uiso calc 1 . .
    C C3 -0.67936(7) 0.8104(4) -0.23575(17) 0.0657(5) Uani d 1 . .
    H H3 -0.718296 0.828025 -0.255126 0.079 Uiso calc 1 . .
    C C5 -0.58834(7) 0.9190(3) -0.10285(15) 0.0599(4) Uani d 1 . .
    H H5 -0.565754 1.011706 -0.034970 0.072 Uiso calc 1 . .
    C C1 -0.69244(7) 0.4830(4) -0.41332(17) 0.0675(5) Uani d 1 . .
    H H1A -0.682704 0.536853 -0.485013 0.101 Uiso calc 1 . .
    H H1B -0.731357 0.526107 -0.423392 0.101 Uiso calc 1 . .
    H H1C -0.686334 0.283070 -0.399720 0.101 Uiso calc 1 . .
    C C4 -0.64605(8) 0.9525(4) -0.13620(18) 0.0709(5) Uani d 1 . .
    H H4 -0.662501 1.070905 -0.091513 0.085 Uiso calc 1 . .
loop_
    _atom_site_aniso_label
    _atom_site_aniso_U_11
    _atom_site_aniso_U_22
    _atom_site_aniso_U_33
    _atom_site_aniso_U_12
    _atom_site_aniso_U_13
    _atom_site_aniso_U_23
    O1 0.0456(6) 0.0679(7) 0.0562(6) -0.0052(4) 0.0068(5) -0.0074(5)
    N1 0.0411(7) 0.0735(8) 0.0664(8) -0.0036(6) 0.0067(6) -0.0223(7)
    C7 0.0436(7) 0.0457(7) 0.0545(8) -0.0027(6) 0.0122(6) 0.0014(6)
    C2 0.0435(7) 0.0526(8) 0.0612(9) -0.0031(6) 0.0120(7) 0.0087(7)
    C6 0.0449(7) 0.0509(7) 0.0534(8) -0.0046(6) 0.0146(6) 0.0049(7)
    C8 0.0429(7) 0.0554(8) 0.0621(9) 0.0023(6) 0.0101(7) -0.0047(7)
    C3 0.0487(9) 0.0707(10) 0.0806(12) 0.0037(8) 0.0234(9) 0.0044(9)
    C5 0.0648(10) 0.0610(9) 0.0565(9) -0.0076(7) 0.0214(7) -0.0040(7)
    C1 0.0450(8) 0.0771(10) 0.0726(11) -0.0070(7) 0.0044(7) 0.0036(9)
    C4 0.0669(11) 0.0733(11) 0.0811(12) 0.0031(8) 0.0349(10) -0.0104(10)
_geom_special_details
;
 All esds (except the esd in the dihedral angle between two l.s. planes)
 are estimated using the full covariance matrix.  The cell esds are taken
 into account individually in the estimation of esds in distances, angles
 and torsion angles; correlations between esds in cell parameters are only
 used when they are defined by crystal symmetry.  An approximate (isotropic)
 treatment of cell esds is used for estimating esds involving l.s. planes.
;
loop_
    _geom_bond_atom_site_label_1
    _geom_bond_atom_site_label_2
    _geom_bond_site_symmetry_2
    _geom_bond_distance
    _geom_bond_publ_flag
    O1 C6 . 1.3846(17) ?
    O1 C8 2_454 1.4521(18) ?
    N1 C7 . 1.3822(19) ?
    N1 C8 . 1.4099(19) ?
    N1 H1 . 0.8600 ?
    C7 C6 . 1.397(2) ?
    C7 C2 . 1.4041(19) ?
    C2 C3 . 1.373(2) ?
    C2 C1 . 1.498(2) ?
    C6 C5 . 1.373(2) ?
    C8 C8 2_454 1.505(3) ?
    C8 H8 . 0.9800 ?
    C3 C4 . 1.379(3) ?
    C3 H3 . 0.9300 ?
    C5 C4 . 1.380(2) ?
    C5 H5 . 0.9300 ?
    C1 H1A . 0.9600 ?
    C1 H1B . 0.9600 ?
    C1 H1C . 0.9600 ?
    C4 H4 . 0.9300 ?
loop_
    _geom_angle_atom_site_label_1
    _geom_angle_atom_site_label_2
    _geom_angle_atom_site_label_3
    _geom_angle_site_symmetry_1
    _geom_angle_site_symmetry_3
    _geom_angle
    _geom_angle_publ_flag
    C6 O1 C8 . 2_454 113.95(11) ?
    C7 N1 C8 . . 119.51(12) ?
    C7 N1 H1 . . 120.2 ?
    C8 N1 H1 . . 120.2 ?
    N1 C7 C6 . . 119.38(12) ?
    N1 C7 C2 . . 121.63(14) ?
    C6 C7 C2 . . 118.98(14) ?
    C3 C2 C7 . . 118.72(15) ?
    C3 C2 C1 . . 121.82(14) ?
    C7 C2 C1 . . 119.43(15) ?
    C5 C6 O1 . . 118.20(13) ?
    C5 C6 C7 . . 121.14(13) ?
    O1 C6 C7 . . 120.64(12) ?
    N1 C8 O1 . 2_454 109.28(12) ?
    N1 C8 C8 . 2_454 109.82(15) ?
    O1 C8 C8 2_454 2_454 108.29(9) ?
    N1 C8 H8 . . 109.8 ?
    O1 C8 H8 2_454 . 109.8 ?
    C8 C8 H8 2_454 . 109.8 ?
    C2 C3 C4 . . 121.60(15) ?
    C2 C3 H3 . . 119.2 ?
    C4 C3 H3 . . 119.2 ?
    C6 C5 C4 . . 119.27(16) ?
    C6 C5 H5 . . 120.4 ?
    C4 C5 H5 . . 120.4 ?
    C2 C1 H1A . . 109.5 ?
    C2 C1 H1B . . 109.5 ?
    H1A C1 H1B . . 109.5 ?
    C2 C1 H1C . . 109.5 ?
    H1A C1 H1C . . 109.5 ?
    H1B C1 H1C . . 109.5 ?
    C3 C4 C5 . . 120.05(16) ?
    C3 C4 H4 . . 120.0 ?
    C5 C4 H4 . . 120.0 ?
loop_
    _geom_torsion_atom_site_label_1
    _geom_torsion_atom_site_label_2
    _geom_torsion_atom_site_label_3
    _geom_torsion_atom_site_label_4
    _geom_torsion_site_symmetry_1
    _geom_torsion_site_symmetry_2
    _geom_torsion_site_symmetry_3
    _geom_torsion_site_symmetry_4
    _geom_torsion
    _geom_torsion_publ_flag
    C8 N1 C7 C6 . . . . -5.4(2) ?
    C8 N1 C7 C2 . . . . 175.60(14) ?
    N1 C7 C2 C3 . . . . -177.10(14) ?
    C6 C7 C2 C3 . . . . 3.9(2) ?
    N1 C7 C2 C1 . . . . 4.7(2) ?
    C6 C7 C2 C1 . . . . -174.29(14) ?
    C8 O1 C6 C5 2_454 . . . 159.07(13) ?
    C8 O1 C6 C7 2_454 . . . -22.75(17) ?
    N1 C7 C6 C5 . . . . 175.29(14) ?
    C2 C7 C6 C5 . . . . -5.7(2) ?
    N1 C7 C6 O1 . . . . -2.8(2) ?
    C2 C7 C6 O1 . . . . 176.19(13) ?
    C7 N1 C8 O1 . . . 2_454 -82.21(17) ?
    C7 N1 C8 C8 . . . 2_454 36.44(15) ?
    C7 C2 C3 C4 . . . . 0.3(2) ?
    C1 C2 C3 C4 . . . . 178.44(16) ?
    O1 C6 C5 C4 . . . . -178.67(14) ?
    C7 C6 C5 C4 . . . . 3.2(2) ?
    C2 C3 C4 C5 . . . . -2.9(3) ?
    C6 C5 C4 C3 . . . . 1.1(2) ?
loop_
    _geom_hbond_atom_site_label_D
    _geom_hbond_atom_site_label_H
    _geom_hbond_atom_site_label_A
    _geom_hbond_site_symmetry_A
    _geom_hbond_distance_DH
    _geom_hbond_distance_HA
    _geom_hbond_distance_DA
    _geom_hbond_angle_DHA
    _geom_hbond_publ_flag
    C5 H5 O1 5_475 0.93 2.59 3.513(2) 172 yes
    N1 H1 C5 6_565 0.86 2.64 3.375(2) 144 yes
_shelx_space_group_comment
;
The symmetry employed for this shelxl refinement is uniquely defined
by the following loop, which should always be used as a source of
symmetry information in preference to the above space-group names.
They are only intended as comments.
;
_shelx_estimated_absorpt_T_min     ?
_shelx_estimated_absorpt_T_max     ?
_shelx_hkl_file
;
  -2   0   2  444.53    8.83   0
   2   0  -2  466.93    8.92   0
  -4   0   4   80.34    3.06   0
   4   0  -4   86.40    3.09   0
  -6   0   6  375.44    4.87   0
   6   0  -6  421.26    5.04   0
  -8   0   8   63.43    2.50   0
   8   0  -8   69.44    2.48   0
  10   0 -10   43.97    2.83   0
 -10   0  10   33.30    2.82   0
  12   0 -12    5.93    2.97   0
 -12   0  12    2.75    2.98   0
 -14   0  14    1.26    3.32   0
 -16   0  16   -2.34    4.04   0
  -1  -1   1 2212.96   14.45   0
   1  -1  -1 2437.07   22.89   0
   1   1  -1 2252.82   14.32   0
  -1   1   1 2400.42   21.68   0
   3   1  -3 2997.91   13.44   0
  -3   1   3 3306.04   26.97   0
  -3  -1   3 2977.23   13.31   0
   5   1  -5  320.92    4.42   0
  -5  -1   5  298.65    4.27   0
  -5   1   5  310.36    6.52   0
  -7   1   7    1.32    2.44   0
  -7  -1   7    3.10    1.59   0
   7   1  -7    4.05    1.67   0
  -9   1   9   22.13    2.84   0
   9   1  -9   27.27    2.62   0
  -9  -1   9   22.27    2.59   0
 -11   1  11    1.74    2.74   0
 -11  -1  11    4.30    2.76   0
  11   1 -11    3.28    2.77   0
 -13  -1  13    2.10    2.28   0
 -13   1  13    0.80    3.08   0
  13   1 -13    1.78    2.23   0
 -15  -1  15    1.66    2.53   0
 -15   1  15    3.12    3.64   0
   0   2   0  164.59    4.14   0
   0  -2   0  167.29    4.10   0
   2  -2  -2  461.44    7.48   0
   2   2  -2  435.87    5.15   0
  -2   2   2  419.28    7.16   0
  -2  -2   2  429.24    5.19   0
  -4   2   4 2040.62   25.36   0
  -4  -2   4 1934.80    8.64   0
   4   2  -4 2041.58    9.30   0
  -6   2   6   78.33    5.89   0
   6   2  -6   82.26    2.43   0
  -6  -2   6   79.81    2.46   0
  -6   2   6   94.09    6.18   0
  -8   2   8   28.76    3.63   0
  -8  -2   8   23.10    2.00   0
  -8   2   8   22.60    3.56   0
   8   2  -8   21.30    1.96   0
 -10   2  10   26.69    3.81   0
  10   2 -10   33.70    2.17   0
 -10  -2  10   29.27    2.77   0
 -12  -2  12    3.01    2.00   0
 -12   2  12    2.82    3.86   0
  12   2 -12    6.10    2.98   0
 -14   2  14    2.95    4.37   0
  14   2 -14    1.95    2.54   0
 -14  -2  14    3.88    2.46   0
 -16   2  16   -0.10    6.37   0
  16   2 -16    1.93    4.13   0
 -16   2  16   -0.49    6.25   0
 -16  -2  16    1.41    4.10   0
   1  -3  -1  147.14    3.98   0
   1   3  -1  148.82    3.42   0
  -1   3   1  147.55    3.92   0
  -1  -3   1  150.67    3.35   0
   3   3  -3   22.88    2.52   0
  -3  -3   3   15.45    2.52   0
  -3   3   3   16.87    3.14   0
   3  -3  -3   18.49    3.16   0
   5   3  -5   12.61    2.59   0
  -5  -3   5    9.29    2.49   0
  -7  -3   7   98.66    2.59   0
   7   3  -7  120.00    3.25   0
  -9  -3   9    1.91    2.78   0
   9   3  -9    2.10    1.96   0
  11   3 -11    9.73    2.11   0
 -11  -3  11   10.93    3.06   0
 -13  -3  13    7.15    3.47   0
  13   3 -13    2.33    3.47   0
  15   3 -15   -1.26    2.80   0
 -15  -3  15   -2.26    2.80   0
   0  -4   0   36.28    2.92   0
   0   4   0   33.25    2.22   0
  -2  -4   2   -0.63    2.62   0
  -2   4   2    2.21    2.61   0
   2  -4  -2    2.00    2.60   0
   2   4  -2    0.98    1.86   0
  -4  -4   4    1.81    1.78   0
  -4   4   4    0.75    3.14   0
   4  -4  -4   -0.03    3.23   0
   4   4  -4    0.19    1.85   0
  -6  -4   6   29.42    2.13   0
   6   4  -6   36.56    2.16   0
  -8  -4   8    7.17    2.17   0
   8   4  -8    8.63    2.96   0
 -10  -4  10    8.89    2.32   0
  10   4 -10   10.26    3.30   0
 -12  -4  12    3.28    2.66   0
  12   4 -12    1.16    2.63   0
  -1  -5   1   22.89    2.30   0
   1   5  -1   26.45    3.33   0
  -1   5   1   31.77    3.28   0
   1  -5  -1   28.71    3.06   0
   3  -5  -3   25.85    3.88   0
  -3   5   3   24.18    3.15   0
  -3  -5   3   20.10    2.40   0
   3   5  -3   22.30    2.23   0
  -5  -5   5    1.11    3.03   0
   5   5  -5   -0.96    2.95   0
   7   5  -7    8.47    2.41   0
  -7  -5   7   10.42    2.42   0
   9   5  -9   -3.16    3.39   0
  -9  -5   9    1.27    2.49   0
  11   5 -11    1.17    2.58   0
 -11  -5  11    1.35    2.80   0
   0   6   0    1.89    2.50   0
   0  -6   0    4.43    3.50   0
   2   6  -2    2.87    3.51   0
  -2   6   2    1.19    4.39   0
  -2  -6   2    1.54    2.54   0
   2  -6  -2    2.14    3.40   0
  -4  -6   4    0.46    3.64   0
   4   6  -4   -2.95    3.64   0
   6   6  -6    0.71    3.73   0
  -6  -6   6    3.85    3.75   0
   8   6  -8    0.90    2.93   0
  -8  -6   8    2.11    4.14   0
 -15  -1  16   -0.49    4.07   0
 -15   1  16   -1.00    4.06   0
  13   1 -14    0.67    3.39   0
 -13  -1  14    1.65    2.26   0
 -13   1  14    3.46    3.32   0
 -11   1  12    6.66    3.01   0
  11   1 -12    7.58    2.00   0
 -11  -1  12    4.92    2.00   0
   9   1 -10    1.74    1.81   0
  -9  -1  10    0.21    2.53   0
  -9   1  10    1.61    2.68   0
   7   1  -8   98.07    2.48   0
  -7  -1   8   81.78    2.39   0
  -7   1   8   88.05    3.43   0
   5   1  -6    5.03    2.27   0
  -5   1   6    2.97    2.41   0
  -5  -1   6    3.49    2.20   0
  -3   1   4    5.86    2.78   0
   3   1  -4    7.93    2.58   0
  -3  -1   4    7.15    2.64   0
   1   1  -2 8274.39   23.92   0
  -1  -1   2 7994.08   23.57   0
  -1   1   2 9999.99   42.56   0
  -1   1   0 1611.16   15.30   0
   1  -1   0 1741.32   15.92   0
   1   1   0 1860.86   14.47   0
  -1  -1   0 1856.11   15.05   0
  -3  -1   2 3829.12   15.78   0
   3   1  -2 3795.05   15.98   0
  -5  -1   4  654.40    5.97   0
  -5   1   4  661.65   10.92   0
   5   1  -4  655.90    5.98   0
  -7   1   6   14.73    2.77   0
  -7  -1   6   14.72    2.42   0
   7   1  -6   16.55    2.40   0
  -9   1   8   42.11    2.93   0
  -9  -1   8   42.74    2.72   0
   9   1  -8   44.24    2.15   0
 -11  -1  10    6.85    2.55   0
  11   1 -10    1.57    1.81   0
 -11   1  10    1.02    2.68   0
 -13  -1  12    7.42    2.91   0
  13   1 -12    6.76    1.98   0
 -13   1  12    8.53    2.98   0
 -15   1  14    0.98    3.48   0
 -15  -1  14   -1.21    2.30   0
  15   1 -14    2.49    2.32   0
 -17   1  16    1.54    4.14   0
 -17  -1  16    0.19    4.16   0
 -14   2  15    2.76    4.99   0
  14   2 -15   -0.47    2.66   0
 -14  -2  15    2.06    2.67   0
 -12   2  13    0.66    4.02   0
  12   2 -13    0.93    2.27   0
 -12  -2  13    3.89    3.16   0
 -10   2  11    2.78    3.52   0
  10   2 -11    0.42    2.75   0
 -10  -2  11    7.11    2.71   0
  -8  -2   9    3.31    2.67   0
  -8   2   9    6.39    3.22   0
   8   2  -9   10.88    1.96   0
   6   2  -7    9.50    2.45   0
  -6   2   7    6.88    3.15   0
  -6   2   7    7.69    3.30   0
  -6  -2   7    7.69    2.50   0
  -4   2   5  428.67    8.67   0
   4   2  -5  399.74    4.31   0
  -4   2   5  427.87    8.78   0
  -4  -2   5  376.30    4.15   0
   2   2  -3  305.93    4.30   0
  -2  -2   3  306.62    4.23   0
  -2   2   3  309.15    6.70   0
   2  -2  -3  355.51    7.01   0
   0   2   1    6.06    2.59   0
   0  -2  -1   15.69    2.63   0
   0  -2   1    5.61    1.87   0
   0   2  -1    8.40    2.51   0
  -2   2   1  161.82    4.56   0
  -2  -2   1  153.09    3.75   0
   2   2  -1  158.11    3.87   0
   2  -2  -1  161.93    4.51   0
   4   2  -3 1184.98    7.28   0
  -4   2   3 1242.90   18.92   0
  -4  -2   3 1108.06    6.87   0
   6   2  -5  261.26    3.58   0
  -6  -2   5  261.12    3.92   0
  -8   2   7    2.14    5.01   0
  -8  -2   7    1.84    1.71   0
  -8   2   7    2.99    5.15   0
   8   2  -7   -0.35    2.47   0
 -10   2   9   14.37    3.44   0
 -10  -2   9   13.58    1.97   0
  10   2  -9   16.43    2.03   0
 -12  -2  11    3.91    2.84   0
 -12   2  11    2.73    3.57   0
  12   2 -11    2.87    2.08   0
  14   2 -13   -0.27    3.17   0
 -14  -2  13   -0.18    2.31   0
 -14   2  13    0.50    4.78   0
 -16   2  15    1.54    5.03   0
 -16   2  15   -0.68    4.96   0
 -16  -2  15    3.97    2.71   0
  16   2 -15   -0.51    2.58   0
 -13  -3  14    2.33    3.58   0
  13   3 -14    2.52    3.57   0
  11   3 -12    1.80    2.21   0
 -11  -3  12   -1.28    2.25   0
  -9  -3  10   -0.40    1.97   0
   9   3 -10    3.47    2.83   0
   7   3  -8    9.00    1.94   0
  -7  -3   8    8.70    1.98   0
   5   3  -6  124.70    3.37   0
  -5  -3   6  116.43    3.25   0
   3   3  -4    9.12    1.82   0
  -3  -3   4   12.10    1.78   0
  -3   3   4   11.43    3.16   0
   1   3  -2   19.63    1.91   0
   1  -3  -2   20.21    2.72   0
  -1   3   2   19.13    2.77   0
  -1  -3   2   17.79    2.44   0
   1   3   0   13.07    1.85   0
  -1   3   0   13.60    1.94   0
   1  -3   0   13.62    2.65   0
  -1  -3   0   15.26    2.57   0
   3  -3  -2  105.80    3.74   0
  -3  -3   2  102.97    2.99   0
  -3   3   2  108.01    3.80   0
   3   3  -2   94.58    2.50   0
  -5   3   4  396.42   11.33   0
   5   3  -4  348.81    4.30   0
  -5  -3   4  350.64    4.29   0
   7   3  -6    1.10    1.79   0
  -7  -3   6    0.10    1.76   0
   9   3  -8   57.98    2.94   0
  -9  -3   8   56.99    2.28   0
  11   3 -10    3.62    2.92   0
 -11  -3  10    7.64    2.99   0
  13   3 -12    6.44    3.11   0
 -13  -3  12    1.73    2.36   0
  15   3 -14    1.84    2.65   0
 -15  -3  14    2.18    3.83   0
 -12  -4  13   -2.63    3.93   0
  12   4 -13    0.97    3.87   0
  10   4 -11    9.15    3.45   0
 -10  -4  11    6.35    2.38   0
   8   4  -9   13.16    3.08   0
  -8  -4   9   11.00    3.09   0
  -6  -4   7    5.60    2.09   0
   6   4  -7    5.82    1.90   0
  -4  -4   5    2.25    2.52   0
  -4   4   5    0.82    3.93   0
   4   4  -5   -0.45    1.72   0
   2   4  -3    1.47    1.87   0
  -2   4   3    0.41    2.70   0
  -2  -4   3   -0.66    1.73   0
   2  -4  -3   -0.83    3.17   0
   0   4  -1  107.88    2.76   0
   0   4   1  102.15    3.49   0
   0  -4   1  102.52    3.31   0
   0  -4  -1  105.67    3.59   0
  -2  -4   1   49.84    2.99   0
   2   4  -1   48.71    2.97   0
   2  -4  -1   46.93    2.44   0
  -2   4   1   53.22    3.14   0
   4   4  -3    6.44    1.79   0
  -4   4   3    8.39    2.67   0
   4  -4  -3   10.29    3.26   0
  -4  -4   3    8.04    2.70   0
   6   4  -5    7.42    1.90   0
  -6  -4   5   14.08    2.60   0
   8   4  -7   40.29    2.98   0
  -8  -4   7   31.43    2.27   0
 -10  -4   9    3.96    3.01   0
  10   4  -9   -1.97    3.02   0
  12   4 -11    2.82    2.48   0
 -12  -4  11    1.12    2.45   0
 -14  -4  13    1.57    2.83   0
  14   4 -13    0.10    3.94   0
   9   5 -10    3.99    3.69   0
  -9  -5  10    5.93    3.72   0
  -7  -5   8   10.93    2.43   0
   7   5  -8   12.47    3.37   0
  -5  -5   6    4.43    2.98   0
   5   5  -6   -0.66    2.16   0
  -3   5   4    1.29    3.69   0
   3   5  -4   -0.38    2.79   0
  -3  -5   4    1.35    2.07   0
   3  -5  -4    0.59    3.70   0
  -1   5   2    6.76    3.77   0
   1   5  -2    5.35    2.92   0
   1  -5  -2    5.32    3.63   0
  -1  -5   2    5.41    3.10   0
  -1   5   0    6.24    2.97   0
   1   5   0    5.55    2.96   0
  -1  -5   0    3.24    2.94   0
   1  -5   0    4.60    2.90   0
  -3  -5   2    0.53    2.90   0
  -3   5   2    0.50    2.87   0
   3  -5  -2    0.57    3.03   0
   3   5  -2    1.92    1.97   0
  -5  -5   4    0.34    2.05   0
   5   5  -4    3.13    2.94   0
   5  -5  -4    1.00    4.32   0
   7   5  -6   -0.53    2.20   0
  -7  -5   6    3.68    3.10   0
  -9  -5   8   -2.60    2.33   0
   9   5  -8    2.66    2.45   0
 -11  -5  10    1.46    2.62   0
  11   5 -10    2.61    3.78   0
  -6  -6   7    4.38    2.89   0
   6   6  -7    5.10    4.16   0
   4   6  -5    2.78    2.60   0
  -4  -6   5    4.92    2.51   0
  -2  -6   3    7.30    3.58   0
   2  -6  -3    6.45    3.77   0
  -2   6   3    5.70    4.44   0
   2   6  -3    3.31    3.65   0
   0  -6   1   16.95    2.61   0
   0   6  -1   21.77    3.73   0
   0   6   1   22.52    3.80   0
   0  -6  -1   19.08    3.87   0
  -2  -6   1    0.49    3.43   0
   2  -6  -1    0.86    3.35   0
   2   6  -1    1.55    2.44   0
  -2   6   1    3.27    3.44   0
   4   6  -3    1.40    2.62   0
   4  -6  -3    0.44    4.42   0
  -4  -6   3    3.36    2.56   0
   6   6  -5    1.68    2.51   0
  -6  -6   5    3.60    3.66   0
   8   6  -7   -0.30    2.84   0
  -8  -6   7    2.72    3.94   0
   1  -7   0    2.03    4.46   0
  -1  -7   0   -1.59    3.17   0
 -14   0  16    1.42    4.00   0
 -12   0  14    8.52    3.32   0
 -10   0  12   20.70    3.02   0
  -8   0  10   85.34    3.23   0
   8   0 -10  105.27    2.81   0
  -6   0   8    3.17    2.44   0
   6   0  -8    8.09    2.41   0
  -4   0   6  121.35    2.98   0
   4   0  -6  140.25    3.43   0
   2   0  -4  777.10    7.76   0
  -2   0   4  696.54    7.32   0
   0   0   2 6157.42   27.15   0
  -4   0   2 1321.28   13.49   0
   4   0  -2 1337.13   13.34   0
  -6   0   4  661.66    7.22   0
   6   0  -4  711.35    7.57   0
   8   0  -6    0.37    2.34   0
  -8   0   6    1.47    2.46   0
 -10   0   8  236.88    4.20   0
  10   0  -8  277.05    4.41   0
  12   0 -10   20.43    2.96   0
 -12   0  10   15.56    2.67   0
  14   0 -12    1.15    2.19   0
 -14   0  12    1.96    3.01   0
 -16   0  14    2.62    3.44   0
 -18   0  16   -1.25    4.14   0
 -13  -1  15    1.41    3.61   0
 -13   1  15    1.98    3.67   0
  11   1 -13    3.19    3.14   0
 -11  -1  13    3.28    2.27   0
 -11   1  13    3.28    3.05   0
  -9   1  11   34.62    3.01   0
   9   1 -11   47.43    2.21   0
  -9  -1  11   39.56    3.06   0
   7   1  -9   10.84    2.43   0
  -7  -1   9   10.65    1.75   0
  -7   1   9    6.88    2.66   0
  -5  -1   7   40.03    1.93   0
   5   1  -7   43.46    2.59   0
  -5   1   7   42.77    3.03   0
   3   1  -5  180.44    3.71   0
  -3   1   5  185.08    5.05   0
  -3  -1   5  166.22    3.56   0
  -1  -1   3   29.87    3.10   0
   1   1  -3   29.84    2.33   0
  -1   1   3   36.59    3.25   0
   1  -1   1 4699.60   20.48   0
  -1   1  -1 4856.66   21.96   0
   1   1   1 5047.48   24.73   0
  -1  -1  -1 5338.26   25.51   0
  -3  -1   1 1639.11   11.46   0
   3  -1  -1 1633.73   20.51   0
   3   1  -1 1624.92   11.45   0
   5   1  -3  773.84    6.91   0
  -5   1   3  831.79   18.80   0
  -5  -1   3  794.61    6.95   0
  -7  -1   5  362.38    4.49   0
   7  -1  -5  434.94    7.51   0
   7   1  -5  377.39    4.51   0
  -7   1   5  358.72    7.21   0
  -9   1   7  234.75    4.87   0
  -9  -1   7  236.51    3.86   0
   9  -1  -7  301.24    5.21   0
   9   1  -7  265.53    3.93   0
 -11  -1   9   15.74    2.48   0
 -11   1   9   13.39    2.73   0
  11   1  -9   12.13    2.58   0
 -13  -1  11   16.79    2.77   0
  13   1 -11   14.15    2.12   0
 -13   1  11   11.65    2.89   0
 -15  -1  13    3.49    3.19   0
 -15   1  13    2.81    3.09   0
  15   1 -13    2.52    3.09   0
 -17   1  15    1.10    3.75   0
  17   1 -15   -2.82    3.72   0
 -17  -1  15    2.40    2.64   0
 -14   2  16   -0.65    6.07   0
 -14  -2  16    1.01    2.90   0
 -14   2  16   -0.86    5.24   0
 -12  -2  14   -1.73    3.31   0
  12   2 -14   -1.74    2.30   0
 -12   2  14   -0.87    4.39   0
 -10   2  12    2.90    3.77   0
 -10  -2  12    1.71    1.94   0
  10   2 -12    2.12    1.99   0
  -8   2  10    0.06    2.88   0
  -8  -2  10    3.88    2.65   0
   8   2 -10    1.59    2.64   0
   6   2  -8  187.45    3.65   0
  -6   2   8  208.53    5.02   0
  -6  -2   8  165.26    2.93   0
  -6   2   8  167.75    4.87   0
  -4   2   6    5.53    2.87   0
  -4  -2   6    2.64    2.52   0
  -4   2   6    7.14    2.95   0
   4   2  -6    6.72    2.51   0
  -2  -2   4  606.12    5.12   0
   2   2  -4  635.34    5.31   0
  -2   2   4  653.15    8.55   0
   0   2   2  268.17    5.27   0
   0   2  -2  268.33    4.48   0
   0  -2   2  244.25    3.87   0
   0  -2  -2  290.27    5.57   0
   2   2   0   73.38    2.69   0
   2  -2   0   73.37    3.37   0
  -2   2   0   79.03    3.42   0
  -2  -2   0   78.19    2.69   0
   4  -2  -2  465.01    8.69   0
  -4   2   2  482.82    8.90   0
  -4  -2   2  435.82    5.00   0
   4   2  -2  444.76    4.98   0
  -6  -2   4  241.03    3.78   0
   6   2  -4  230.53    3.43   0
   8   2  -6   10.97    2.51   0
  -8  -2   6   12.21    1.82   0
 -10   2   8   65.57    6.40   0
  10   2  -8   61.57    2.32   0
 -10   2   8   75.32    6.33   0
 -10  -2   8   63.52    2.26   0
  12   2 -10    4.72    1.80   0
 -12   2  10    4.01    4.04   0
 -12  -2  10    3.73    1.93   0
 -14   2  12    0.76    4.50   0
  14   2 -12    3.15    2.07   0
 -14  -2  12    0.84    2.91   0
  16   2 -14    0.70    3.49   0
 -16  -2  14    0.51    3.61   0
 -16   2  14    1.40    5.25   0
 -13  -3  15    2.67    4.16   0
  13   3 -15    2.22    4.06   0
  11   3 -13    6.37    2.55   0
 -11  -3  13    3.40    3.53   0
  -9  -3  11   -3.90    3.02   0
   9   3 -11   -1.26    3.15   0
  -7  -3   9    0.27    1.96   0
   7   3  -9    0.92    2.79   0
  -5  -3   7  106.71    2.64   0
   5   3  -7  127.39    3.38   0
  -3  -3   5  434.09    4.53   0
  -3   3   5  434.22    7.78   0
   3   3  -5  451.90    4.62   0
   1  -3  -3    2.42    2.45   0
   1   3  -3    3.92    2.38   0
  -1  -3   3    0.45    2.30   0
  -1   3   3    0.49    2.35   0
  -1  -3  -1   28.87    2.13   0
   1   3   1   30.04    2.17   0
  -1   3  -1   30.80    2.81   0
   1  -3   1   30.45    2.66   0
   3  -3  -1  438.24    5.84   0
   3   3  -1  416.57    4.54   0
  -3  -3   1  416.00    4.42   0
  -3   3   1  455.86    5.93   0
   5  -3  -3   11.82    3.08   0
  -5  -3   3   12.65    2.39   0
  -5   3   3   13.43    3.10   0
   5   3  -3    9.83    1.74   0
   7   3  -5   97.64    2.45   0
  -7  -3   5   95.04    2.93   0
   9   3  -7    1.57    1.89   0
  -9  -3   7    0.36    2.58   0
  11   3  -9   -0.85    1.89   0
 -11  -3   9    1.13    2.83   0
  13   3 -11   15.51    3.07   0
 -13  -3  11   11.20    2.28   0
 -15  -3  13   -0.74    3.58   0
  15   3 -13    5.18    3.51   0
 -17  -3  15   -0.60    3.07   0
 -10  -4  12    5.36    3.68   0
  10   4 -12    0.65    2.57   0
   8   4 -10    1.84    2.29   0
  -8  -4  10    2.93    3.24   0
  -6  -4   8   28.16    2.29   0
   6   4  -8   27.37    3.10   0
   4   4  -6    1.88    1.88   0
  -4  -4   6    1.83    2.65   0
  -2   4   4  150.53    4.85   0
   2  -4  -4  163.60    4.45   0
   2   4  -4  151.87    2.96   0
  -2  -4   4  140.21    2.77   0
   0   4  -2    6.58    1.95   0
   0  -4   2    7.94    2.62   0
   0   4   2   10.18    2.70   0
   0  -4  -2   10.12    2.69   0
  -2   4   0   34.32    2.26   0
  -2  -4   0   32.48    2.11   0
   2   4   0   30.12    2.14   0
   2  -4   0   33.31    2.89   0
  -4   4   2   14.52    2.92   0
  -4  -4   2   14.96    2.70   0
   4   4  -2   15.57    2.72   0
   4  -4  -2   13.88    2.88   0
  -6  -4   4    0.39    1.91   0
   6   4  -4   -0.21    1.76   0
   8   4  -6    8.46    2.68   0
  -8  -4   6    6.32    1.85   0
  10   4  -8    7.82    2.19   0
 -10  -4   8    7.34    3.06   0
  12   4 -10    4.88    2.27   0
 -12  -4  10    3.18    2.23   0
  14   4 -12    4.92    2.58   0
 -14  -4  12   -0.18    2.55   0
  -9  -5  11    1.87    3.92   0
   9   5 -11    4.04    2.81   0
   7   5  -9   24.99    3.76   0
  -7  -5   9   30.00    3.77   0
   5   5  -7   -1.39    2.33   0
  -5  -5   7    4.25    3.31   0
   3   5  -5    0.53    2.96   0
  -3   5   5    0.87    3.83   0
  -3  -5   5    2.27    2.94   0
   1  -5  -3   63.37    4.30   0
   1   5  -3   64.97    3.61   0
  -1   5   3   58.93    3.62   0
  -1  -5   3   59.43    3.33   0
   1   5   1    2.53    2.87   0
  -1  -5  -1    2.30    2.96   0
  -1   5  -1    1.95    2.93   0
   1  -5   1    2.84    2.94   0
   3   5  -1    5.06    2.89   0
   3  -5  -1    4.85    2.91   0
  -3  -5   1    4.66    2.92   0
  -3   5   1    4.69    2.96   0
  -5  -5   3    1.27    2.13   0
   5   5  -3    0.02    1.93   0
  -5   5   3    1.06    2.87   0
   5  -5  -3    0.12    3.48   0
   7   5  -5    2.10    2.92   0
  -7  -5   5    2.43    3.14   0
  -9  -5   7    4.17    2.29   0
   9   5  -7    1.19    3.30   0
 -11  -5   9    6.40    3.55   0
  11   5  -9    1.86    2.49   0
 -13  -5  11    0.61    4.08   0
  13   5 -11    5.76    2.90   0
   6   6  -8    1.21    2.87   0
  -6  -6   8    3.03    3.01   0
   4   6  -6    1.77    3.71   0
  -4  -6   6   -1.97    2.65   0
  -2   6   4   -1.12    4.54   0
  -2  -6   4    2.34    2.55   0
   2   6  -4   -0.21    2.66   0
   0  -6   2    2.64    3.58   0
   0   6   2    3.21    4.38   0
   0  -6  -2   -0.19    3.52   0
   0   6  -2    2.72    3.52   0
   2   6   0    4.71    2.60   0
   2  -6   0    6.08    2.56   0
  -2   6   0    9.99    3.52   0
  -2  -6   0    8.69    3.44   0
   4  -6  -2   -0.70    3.56   0
  -4   6   2   -0.47    4.38   0
  -4  -6   2    1.81    3.43   0
   4   6  -2    0.28    3.61   0
   6   6  -4    0.40    3.54   0
  -6  -6   4    2.64    3.62   0
  -8  -6   6    4.21    3.81   0
   8   6  -6    2.46    2.59   0
  10   6  -8   -0.74    4.01   0
 -10  -6   8    1.41    4.09   0
 -13   1  16    5.80    4.03   0
 -13  -1  16    2.01    2.91   0
 -11  -1  14   -0.27    2.34   0
 -11   1  14    3.56    3.36   0
   9   1 -12    9.18    2.78   0
  -9   1  12    4.90    2.97   0
  -9  -1  12    5.46    2.74   0
  -7   1  10  135.19    3.87   0
  -7  -1  10  129.62    2.79   0
   7   1 -10  155.32    2.92   0
  -5   1   8   52.69    3.01   0
  -5  -1   8   48.74    2.10   0
   5   1  -8   56.52    2.82   0
  -3  -1   6  249.88    3.87   0
  -3   1   6  260.34    4.97   0
   3   1  -6  274.26    3.97   0
  -1  -1   4    0.96    1.71   0
   1   1  -4    1.26    1.76   0
   1  -1   2  924.10    8.10   0
   1   1   2 1011.14   10.41   0
  -1  -1  -2 1010.25   10.70   0
  -1   1  -2  929.37    8.05   0
  -3  -1   0  499.59    7.30   0
   3  -1   0  521.95    8.54   0
   3   1   0  480.51    6.76   0
  -3   1   0  557.48    8.59   0
  -5  -1   2  684.84    6.67   0
   5  -1  -2  775.04   17.51   0
   5   1  -2  674.28    6.70   0
  -7   1   4  277.49    7.30   0
  -7  -1   4  259.40    3.89   0
   7   1  -4  275.66    4.35   0
   7  -1  -4  302.64    7.52   0
   9   1  -6   53.93    2.16   0
  -9   1   6   51.17    3.22   0
   9  -1  -6   59.86    3.79   0
  -9  -1   6   51.39    2.12   0
  11   1  -8   63.19    2.27   0
 -11  -1   8   58.37    2.25   0
  11  -1  -8   67.65    3.32   0
 -11   1   8   55.24    3.21   0
 -13  -1  10    5.85    1.90   0
  13  -1 -10    4.41    2.72   0
 -13   1  10    3.02    2.69   0
  13   1 -10    5.02    2.61   0
 -15   1  12    1.07    2.99   0
 -15  -1  12    4.20    2.89   0
  15   1 -12    0.01    2.06   0
 -17  -1  14    3.42    3.51   0
  17   1 -14    1.75    2.45   0
 -17   1  14    1.69    3.53   0
 -19   1  16   -1.36    4.29   0
  19   1 -16    1.03    4.17   0
 -19  -1  16   -3.25    3.03   0
 -12   2  15    2.13    4.80   0
 -12  -2  15   13.02    3.70   0
 -12   2  15    3.59    4.08   0
 -10  -2  13    4.61    2.23   0
 -10   2  13    2.21    3.34   0
  10   2 -13    3.19    3.15   0
  -8  -2  11    3.61    2.72   0
  -8   2  11    0.12    2.95   0
   8   2 -11    0.54    1.98   0
  -6   2   9   13.62    3.37   0
   6   2  -9   13.41    2.02   0
  -6  -2   9   12.50    1.96   0
  -4   2   7  133.71    4.72   0
   4   2  -7  152.01    3.24   0
  -4   2   7  150.76    4.31   0
  -4  -2   7  141.84    3.17   0
   2   2  -5  135.28    3.19   0
  -2  -2   5  128.13    3.23   0
  -2   2   5  139.67    4.22   0
   0   2   3  201.12    4.62   0
   0  -2  -3  231.08    4.97   0
   0   2  -3  204.97    3.81   0
   0  -2   3  198.62    3.86   0
  -2   2  -1   79.43    3.23   0
  -2  -2  -1   77.82    3.26   0
   2   2   1   76.73    3.18   0
   2  -2   1   72.94    3.10   0
   4   2  -1   78.45    2.60   0
  -4   2   1   91.83    3.74   0
   4  -2  -1   83.41    3.87   0
  -4  -2   1   83.39    3.24   0
   6   2  -3 1073.36    6.80   0
  -6  -2   3 1086.79    6.82   0
  -8  -2   5   47.52    2.17   0
   8   2  -5   47.36    2.78   0
 -10  -2   7    1.61    2.35   0
  10   2  -7    2.14    2.44   0
 -12  -2   9   17.20    2.71   0
 -12   2   9   16.97    5.06   0
  12   2  -9   15.26    2.73   0
  14   2 -11    0.35    2.04   0
 -14   2  11    2.35    4.35   0
 -14  -2  11    1.63    2.96   0
  16   2 -13   -0.87    3.27   0
 -16   2  13    1.76    4.84   0
 -16  -2  13   -3.34    3.24   0
  18   2 -15    0.99    3.94   0
 -18  -2  15    2.97    3.87   0
 -11  -3  14    4.01    3.73   0
  11   3 -14    3.94    3.66   0
  -9  -3  12    1.84    2.28   0
   9   3 -12    1.45    3.24   0
   7   3 -10    6.48    2.82   0
  -7  -3  10    6.31    2.01   0
  -5  -3   8    6.67    2.66   0
   5   3  -8    7.48    1.88   0
  -5   3   8    8.21    4.50   0
  -5   3   8    7.63    4.45   0
  -3   3   6  192.98    5.98   0
  -3  -3   6  162.02    2.83   0
   3   3  -6  185.51    2.98   0
  -1   3   4   38.82    2.93   0
   1   3  -4   40.78    2.77   0
  -1  -3   4   41.74    2.73   0
  -1   3  -2   38.16    2.06   0
   1   3   2   30.27    2.28   0
  -1  -3  -2   38.99    2.93   0
   1  -3   2   35.49    2.57   0
  -3  -3   0    1.53    1.53   0
   3   3   0    0.52    1.58   0
   3  -3   0   -0.07    2.56   0
  -3   3   0    0.58    1.82   0
   5   3  -2  142.97    2.85   0
   5  -3  -2  158.84    4.81   0
  -5  -3   2  159.15    3.41   0
  -5   3   2  177.22    4.50   0
   7   3  -4   85.11    2.95   0
  -7  -3   4   82.98    2.96   0
  -9  -3   6   12.81    2.71   0
   9   3  -6   14.93    1.92   0
 -11  -3   8    1.68    1.87   0
  11   3  -8    2.74    2.64   0
  13   3 -10    0.77    2.08   0
 -13  -3  10    3.20    2.88   0
  15   3 -12    6.74    3.25   0
 -15  -3  12    5.56    3.27   0
  17   3 -14   -0.13    2.69   0
 -17  -3  14    4.48    3.87   0
  10   4 -13    7.40    3.89   0
 -10  -4  13   -1.30    2.77   0
   8   4 -11    5.35    3.44   0
  -8  -4  11    7.79    3.42   0
  -6  -4   9    5.82    3.04   0
   6   4  -9    2.59    3.05   0
   4   4  -7   31.58    2.86   0
  -4  -4   7   33.96    3.00   0
  -2  -4   5    0.84    2.62   0
   2   4  -5    2.87    2.66   0
  -2   4   5    2.16    3.34   0
   0   4   3   72.23    4.00   0
   0  -4  -3   77.17    3.46   0
   0  -4   3   73.06    3.10   0
   0   4  -3   78.26    3.09   0
  -2   4  -1  108.73    3.25   0
   2  -4   1   92.15    3.30   0
   2   4   1   98.28    3.49   0
  -2  -4  -1  103.66    3.36   0
   4   4  -1    0.35    1.89   0
   4  -4  -1    2.08    2.71   0
  -4   4   1    0.67    2.62   0
  -4  -4   1   -0.30    2.64   0
   6   4  -3    5.43    2.44   0
   6  -4  -3    7.18    3.23   0
  -6  -4   3    7.32    2.48   0
   8   4  -5    5.29    2.65   0
  -8  -4   5    3.27    1.77   0
 -10  -4   7    5.08    2.87   0
  10   4  -7    7.65    2.12   0
 -12  -4   9    3.49    3.16   0
  12   4  -9   -0.85    3.19   0
  14   4 -11    1.03    2.38   0
 -14  -4  11   -3.15    2.39   0
  16   4 -13   -0.10    2.84   0
 -16  -4  13   -3.72    2.91   0
  -7  -5  10    3.64    3.66   0
   7   5 -10    1.75    2.59   0
   5   5  -8    5.17    3.29   0
  -5  -5   8    3.67    3.30   0
  -3   5   6    6.76    6.05   0
   3   5  -6    6.32    3.09   0
  -3  -5   6    4.08    2.08   0
   1   5  -4   39.23    3.35   0
   1  -5  -4   41.00    4.26   0
  -1  -5   4   34.53    2.41   0
  -1   5   4   41.21    3.47   0
  -1  -5  -2    7.46    2.92   0
   1  -5   2    4.97    2.23   0
   1   5   2    4.98    3.12   0
  -1   5  -2    6.63    3.00   0
   3  -5   0   18.20    3.09   0
  -3  -5   0   15.17    3.05   0
  -3   5   0   22.18    3.10   0
   3   5   0   19.02    3.08   0
  -5   5   2    0.91    3.00   0
   5  -5  -2    0.14    3.53   0
  -5  -5   2   -0.63    2.97   0
   5   5  -2    1.87    3.11   0
  -7  -5   4    1.07    2.09   0
   7   5  -4   -0.98    2.09   0
  -9  -5   6    1.23    3.04   0
   9   5  -6    2.28    2.27   0
 -11  -5   8    0.88    3.29   0
  11   5  -8    4.20    3.39   0
 -13  -5  10   -2.36    3.78   0
  13   5 -10   -4.24    3.92   0
   4   6  -7    0.63    2.68   0
  -4  -6   7    1.27    2.90   0
  -2  -6   5   -0.37    3.66   0
  -2   6   5    3.72    5.33   0
   2   6  -5    2.89    3.72   0
   0  -6  -3    4.00    3.57   0
   0   6  -3    4.77    3.69   0
   0   6   3    6.58    4.33   0
   0  -6   3    3.90    3.64   0
  -2  -6  -1    1.92    3.34   0
  -2   6  -1    1.55    3.44   0
   2   6   1    1.21    3.49   0
   2  -6   1    0.69    3.39   0
   4  -6  -1    3.03    3.64   0
  -4  -6   1    2.20    3.62   0
  -4   6   1   -0.22    3.59   0
   4   6  -1    2.50    3.64   0
  -6  -6   3    1.07    3.50   0
   6   6  -3    0.81    3.63   0
   6  -6  -3    1.24    5.15   0
  -8  -6   5   -0.78    3.62   0
   8   6  -5    0.50    3.68   0
 -10  -6   7   -1.14    3.92   0
  10   6  -7    0.93    4.07   0
 -12   0  16    6.23    3.99   0
 -10   0  14    0.46    3.37   0
  -8   0  12  273.69    4.64   0
  -6   0  10    4.35    1.85   0
  -4   0   8   23.23    1.88   0
  -2   0   6  131.55    3.50   0
   0   0   4 2865.92   13.52   0
   4   0   0  542.21    8.32   0
  -4   0   0  535.73    8.77   0
   6   0  -2 1424.65   11.93   0
  -6   0   2 1523.40   12.38   0
  -8   0   4  106.28    3.12   0
   8   0  -4  102.45    3.66   0
 -10   0   6 1172.09    8.62   0
  10   0  -6 1267.95    8.70   0
 -12   0   8   27.27    2.72   0
  12   0  -8   28.87    2.70   0
 -14   0  10    3.01    2.59   0
  14   0 -10    0.04    1.90   0
  16   0 -12    9.50    3.11   0
 -16   0  12   12.23    2.91   0
 -18   0  14   -1.20    3.58   0
  18   0 -14   -0.50    3.52   0
 -20   0  16    2.30    4.18   0
 -11  -1  15    1.99    3.51   0
 -11   1  15    4.21    3.70   0
  -9   1  13   18.69    3.12   0
  -9  -1  13   14.06    3.12   0
   7   1 -11   51.47    3.02   0
  -7  -1  11   33.70    2.10   0
  -7   1  11   39.27    3.01   0
  -5   1   9  208.52    4.28   0
  -5  -1   9  200.59    3.63   0
   5   1  -9  235.89    3.23   0
  -3   1   7  145.23    3.95   0
  -3  -1   7  133.59    3.29   0
   3   1  -7  148.44    3.32   0
  -1   1   5   10.83    1.99   0
  -1  -1   5    7.55    2.34   0
   1   1  -5    6.28    1.70   0
   1   1   3   36.17    3.24   0
  -1   1  -3   33.88    2.90   0
   1  -1   3   30.26    2.86   0
  -3  -1  -1    1.25    3.06   0
   3   1   1    1.85    2.09   0
   3  -1   1    3.22    2.97   0
  -5  -1   1   87.35    3.07   0
   5   1  -1   89.16    3.66   0
   7   1  -3  581.77    5.90   0
  -7   1   3  702.15   11.83   0
   7  -1  -3  615.41   11.20   0
  -7  -1   3  596.28    5.75   0
   9   1  -5    2.73    2.16   0
  -9   1   5    0.55    2.93   0
   9  -1  -5   -0.02    2.38   0
  -9  -1   5    0.85    2.28   0
 -11   1   7  114.93    3.83   0
  11   1  -7  119.01    2.60   0
 -11  -1   7  114.79    3.17   0
  11  -1  -7  126.31    3.91   0
 -13  -1   9   20.53    2.56   0
  13   1  -9   21.19    2.66   0
 -13   1   9   20.48    2.87   0
  13  -1  -9   26.93    2.84   0
  15   1 -11    1.25    2.84   0
 -15  -1  11   -1.13    2.77   0
 -15   1  11    2.88    2.83   0
 -17  -1  13   -1.22    2.31   0
 -17   1  13   -0.13    3.36   0
  17   1 -13   -2.55    3.14   0
 -19  -1  15   -3.09    2.88   0
  19   1 -15    4.29    3.86   0
 -19   1  15    2.51    4.08   0
 -12  -2  16    1.45    4.23   0
 -12   2  16    1.95    5.28   0
 -12   2  16    1.36    4.36   0
 -10  -2  14   -1.57    3.33   0
 -10   2  14    1.00    3.47   0
  -8   2  12    0.38    3.02   0
   8   2 -12   -2.37    2.01   0
  -8  -2  12    0.68    2.94   0
  -6   2  10   24.18    3.22   0
   6   2 -10   22.23    2.05   0
  -6  -2  10   23.37    1.98   0
  -4   2   8  532.23    7.73   0
  -4   2   8  638.71    7.22   0
   4   2  -8  570.00    4.79   0
  -4  -2   8  523.91    4.54   0
   2   2  -6   16.83    1.86   0
  -2   2   6   14.58    2.59   0
  -2  -2   6   14.51    2.59   0
   0   2  -4  117.01    3.13   0
   0  -2   4  106.31    2.51   0
   0   2   4  122.50    3.78   0
   2   2   2    3.52    2.44   0
   2  -2   2    2.20    2.46   0
  -2  -2  -2    4.15    1.91   0
  -2   2  -2    3.11    2.54   0
  -4   2   0  344.46    5.59   0
   4  -2   0  313.31    5.36   0
   4   2   0  294.17    4.32   0
  -4  -2   0  329.71    4.72   0
   6   2  -2  717.53    5.64   0
   6  -2  -2  744.77   11.05   0
  -6  -2   2  718.84    5.69   0
   8   2  -4  242.56    3.99   0
  -8  -2   4  252.11    3.96   0
 -10  -2   6    8.72    1.78   0
  10   2  -6   11.44    1.82   0
 -12  -2   8    0.13    1.80   0
  12   2  -8    1.11    2.62   0
 -14  -2  10   16.10    2.65   0
 -14   2  10   17.04    5.38   0
  14   2 -10   14.24    2.04   0
 -16   2  12    1.69    5.07   0
 -16  -2  12   -0.21    3.18   0
  16   2 -12    4.46    3.07   0
 -18  -2  14   -1.22    2.58   0
  18   2 -14    6.59    2.45   0
 -18   2  14   -0.06    6.91   0
 -11  -3  15    1.42    2.96   0
  -9  -3  13    1.55    2.39   0
   9   3 -13    2.72    2.49   0
  -7   3  11    3.67    5.00   0
  -7   3  11    4.42    4.96   0
   7   3 -11    0.26    3.01   0
  -7  -3  11    4.80    3.02   0
   5   3  -9    3.80    1.94   0
  -5   3   9    0.98    3.91   0
  -5   3   9    1.22    3.47   0
  -5  -3   9    3.65    1.97   0
  -3   3   7   52.98    3.86   0
   3   3  -7   50.40    2.26   0
  -3   3   7   49.07    3.78   0
  -3  -3   7   42.88    2.18   0
  -1   3   5  351.50    6.15   0
   1   3  -5  354.38    3.80   0
  -1  -3   5  349.22    4.19   0
  -1   3  -3    2.06    1.62   0
  -1  -3  -3    0.05    2.45   0
   1  -3   3    1.37    1.62   0
   1   3   3   -1.95    2.42   0
   3  -3   1  148.11    3.05   0
   3   3   1  143.89    3.55   0
  -3  -3  -1  156.53    3.59   0
  -3   3  -1  163.66    3.67   0
  -5   3   1  181.69    4.28   0
  -5  -3   1  173.57    3.40   0
   5   3  -1  169.87    3.38   0
   5  -3  -1  165.11    4.54   0
   7   3  -3   13.61    1.84   0
  -7  -3   3   16.42    2.42   0
   7  -3  -3   15.68    3.80   0
  -9  -3   5   15.55    1.78   0
   9   3  -5   13.26    1.90   0
 -11  -3   7    0.01    2.63   0
  11   3  -7   -0.73    2.66   0
  13   3  -9    3.86    2.76   0
 -13  -3   9    3.12    1.94   0
 -15  -3  11    2.45    3.12   0
  15   3 -11    2.29    2.23   0
 -17  -3  13    1.91    2.55   0
  17   3 -13    1.89    2.45   0
  10   4 -14    4.09    3.01   0
 -10  -4  14    3.11    2.95   0
  -8  -4  12    2.14    2.56   0
   8   4 -12    3.69    2.58   0
   6   4 -10    2.65    2.31   0
  -6  -4  10    2.41    3.14   0
   4   4  -8    7.23    1.99   0
  -4  -4   8    2.24    2.11   0
   2   4  -6  151.09    2.97   0
  -2  -4   6  136.30    2.82   0
  -2   4   6  143.96    5.33   0
   0   4  -4   88.68    2.62   0
   0  -4  -4   94.69    3.66   0
   0   4   4   84.13    3.46   0
   0  -4   4   78.75    2.48   0
  -2  -4  -2   49.36    3.16   0
  -2   4  -2   45.65    2.99   0
   2   4   2   38.25    3.02   0
   2  -4   2   42.31    2.25   0
  -4   4   0  106.44    3.60   0
   4  -4   0   94.71    3.39   0
   4   4   0   97.06    3.32   0
  -4  -4   0   92.97    2.74   0
   6   4  -2    6.15    1.91   0
   6  -4  -2    7.27    3.27   0
  -6   4   2    4.44    2.74   0
  -6  -4   2    6.80    2.55   0
   8   4  -4    1.86    1.85   0
  -8  -4   4   -0.20    1.79   0
 -10  -4   6   16.49    2.85   0
  10   4  -6   11.73    2.88   0
 -12  -4   8   -1.47    3.01   0
  12   4  -8   -0.80    3.04   0
  14   4 -10    1.46    2.36   0
 -14  -4  10    0.13    2.34   0
 -16  -4  12    2.51    3.74   0
  16   4 -12   -0.48    2.70   0
  -7  -5  11   -0.12    4.08   0
   7   5 -11   -0.68    2.87   0
  -5  -5   9    9.34    2.59   0
   5   5  -9   13.25    3.65   0
   3   5  -7    2.96    3.16   0
  -3  -5   7   -0.46    2.26   0
  -1  -5   5    7.94    2.92   0
  -1   5   5    7.95    3.81   0
   1   5  -5    7.69    2.30   0
  -1   5  -3    2.03    2.78   0
   1   5   3    1.39    3.15   0
   1  -5   3    1.64    2.98   0
  -1  -5  -3    0.57    3.14   0
   3  -5   1   22.06    2.37   0
  -3   5  -1   31.97    3.18   0
  -3  -5  -1   24.98    2.40   0
   3   5   1   21.06    3.24   0
   5   5  -1    5.73    2.93   0
  -5   5   1    7.91    3.04   0
   5  -5  -1    7.65    2.96   0
  -5  -5   1    6.30    3.17   0
  -7  -5   3   15.75    2.16   0
   7  -5  -3   17.71    4.06   0
   7   5  -3   18.12    3.08   0
  -9  -5   5    3.86    2.97   0
   9   5  -5    1.97    3.08   0
 -11  -5   7   -1.65    3.19   0
  11   5  -7    1.16    2.29   0
 -13  -5   9   -0.21    2.60   0
  13   5  -9    0.36    2.53   0
 -15  -5  11    0.63    2.86   0
  15   5 -11    3.95    4.18   0
  -4  -6   8    0.48    3.00   0
   4   6  -8    4.44    4.05   0
   2   6  -6   -0.32    3.72   0
  -2  -6   6   -0.27    2.65   0
   0  -6   4    2.90    3.59   0
   0   6   4    1.91    3.75   0
   0   6  -4    3.83    3.57   0
   0  -6  -4   -0.77    3.54   0
   2   6   2   10.28    3.82   0
   2  -6   2   10.90    3.53   0
  -2  -6  -2    9.68    3.52   0
  -2   6  -2   13.22    3.69   0
  -4   6   0    3.46    3.54   0
   4  -6   0    0.24    3.49   0
  -4  -6   0    0.52    3.52   0
   4   6   0    0.46    3.57   0
  -6  -6   2    9.02    3.49   0
   6  -6  -2    9.22    4.35   0
   6   6  -2    5.89    3.61   0
  -8  -6   4    3.89    2.53   0
   8   6  -4    3.01    3.55   0
 -10  -6   6    1.00    2.59   0
  10   6  -6    1.81    3.70   0
 -12  -6   8    7.94    4.24   0
  12   6  -8    0.57    4.08   0
 -11   1  16    3.52    3.99   0
 -11  -1  16    1.13    3.90   0
  -9   1  14    9.34    3.52   0
  -9  -1  14   10.82    3.30   0
  -7   1  12    4.19    2.09   0
  -7  -1  12    5.30    2.80   0
  -5  -1  10   82.14    3.10   0
   5   1 -10   97.10    3.18   0
  -5   1  10   79.19    2.73   0
  -3  -1   8   21.45    1.88   0
  -3   1   8   20.53    2.03   0
   3   1  -8   27.18    1.89   0
  -1  -1   6  255.00    3.89   0
  -1   1   6  271.52    4.34   0
   1   1  -6  287.56    4.01   0
   1  -1   4   13.01    1.84   0
  -1   1  -4   13.01    2.54   0
  -3  -1  -2  448.80    6.38   0
   3  -1   2  410.20    5.52   0
   3   1   2  426.23    6.13   0
  -5  -1   0  801.72    7.37   0
   5   1   0  766.57    7.28   0
   7  -1  -2  186.92    6.11   0
  -7  -1   2  181.67    4.04   0
   7   1  -2  177.46    3.92   0
   9   1  -4  414.85    4.52   0
  -9  -1   4  404.09    4.55   0
  -9   1   4  477.79    8.02   0
   9  -1  -4  410.11    7.44   0
  11   1  -6    5.65    2.30   0
 -11  -1   6    5.77    2.22   0
  11  -1  -6    2.58    2.94   0
 -11   1   6    5.90    2.46   0
 -13  -1   8   25.02    2.71   0
 -13   1   8   25.42    2.81   0
  13  -1  -8   30.40    2.90   0
  13   1  -8   24.53    2.54   0
  15  -1 -10    1.06    2.66   0
 -15   1  10   -1.48    2.66   0
 -15  -1  10    1.60    2.72   0
  15   1 -10   -0.41    1.85   0
 -17  -1  12    2.12    2.15   0
  17   1 -12    2.68    2.97   0
 -17   1  12    3.62    3.78   0
 -19  -1  14    2.35    3.59   0
 -19   1  14   -0.34    3.70   0
  19   1 -14    1.28    3.59   0
 -21  -1  16   -1.25    3.14   0
  21   1 -16    1.98    3.14   0
 -21   1  16    0.46    4.51   0
 -10   2  15    1.84    3.86   0
 -10  -2  15    1.01    3.76   0
 -10   2  15    0.36    3.97   0
  -8  -2  13   -1.28    3.01   0
   8   2 -13    2.46    2.15   0
  -8   2  13    2.61    3.91   0
   6   2 -11    2.17    1.94   0
  -6   2  11    2.55    2.85   0
  -6  -2  11    4.94    2.03   0
  -4  -2   9  107.35    3.26   0
  -4   2   9  126.75    4.05   0
   4   2  -9  110.90    2.68   0
  -4   2   9  100.97    3.87   0
   2   2  -7  230.61    3.64   0
  -2   2   7  230.32    4.77   0
  -2   2   7  238.59    5.08   0
  -2  -2   7  216.84    3.57   0
   0  -2   5   12.37    2.52   0
   0   2   5   13.00    2.71   0
   0   2  -5   11.67    1.81   0
   2  -2   3  123.05    3.16   0
  -2  -2  -3  131.82    3.89   0
  -2   2  -3  129.41    3.33   0
   2   2   3  124.79    3.75   0
  -4   2  -1   30.50    2.70   0
   4   2   1   26.41    2.57   0
   4  -2   1   26.91    2.03   0
  -4  -2  -1   29.37    2.60   0
   6  -2  -1   79.15    3.58   0
   6   2  -1   71.73    2.39   0
  -6  -2   1   79.51    2.93   0
  -8  -2   3    6.27    2.54   0
   8   2  -3    8.05    2.50   0
 -10  -2   5   15.72    2.65   0
  10   2  -5   12.72    2.51   0
  12   2  -7    4.57    2.44   0
 -12  -2   7    4.88    1.75   0
 -14  -2   9   12.81    1.99   0
  14   2  -9    5.83    2.74   0
  16   2 -11    4.68    2.70   0
 -16  -2  11    1.40    2.18   0
 -16   2  11    3.74    5.35   0
  18   2 -13   -3.50    3.33   0
 -18  -2  13    4.25    3.36   0
 -18   2  13    1.50    6.99   0
 -20  -2  15    2.12    2.76   0
  20   2 -15    1.10    2.92   0
  -9  -3  14    3.47    2.70   0
   9   3 -14    2.28    2.69   0
  -7  -3  12    3.03    2.35   0
  -7   3  12    1.82    4.73   0
   7   3 -12    0.91    2.27   0
  -7   3  12    3.49    4.78   0
  -5   3  10    5.83    3.72   0
   5   3 -10    7.06    2.84   0
  -5   3  10    5.14    3.68   0
  -5  -3  10    8.09    2.86   0
  -3   3   8  132.07    4.84   0
  -3  -3   8  116.55    3.28   0
  -3   3   8  123.86    5.03   0
   3   3  -8  132.79    2.70   0
  -1  -3   6   63.49    2.88   0
   1   3  -6   66.83    2.25   0
  -1   3   6   67.72    3.43   0
  -1  -3  -4   83.98    3.33   0
   1   3   4   71.72    3.27   0
   1  -3   4   73.91    2.83   0
  -1   3  -4   77.12    2.34   0
  -3  -3  -2    2.43    1.71   0
  -3   3  -2    4.05    2.37   0
   3  -3   2    3.16    2.35   0
   3   3   2    0.09    2.61   0
   5  -3   0   65.16    2.51   0
  -5  -3   0   69.08    2.88   0
  -5   3   0   75.09    3.26   0
   5   3   0   65.01    2.83   0
  -7  -3   2   10.10    2.38   0
   7   3  -2    8.87    2.35   0
   7  -3  -2    9.90    2.46   0
   9   3  -4   44.99    2.58   0
  -9  -3   4   43.42    2.57   0
  11   3  -6   11.54    2.66   0
 -11  -3   6   15.41    1.94   0
 -13  -3   8    8.17    2.02   0
  13   3  -8    8.88    2.79   0
 -15  -3  10   -1.18    2.11   0
  15   3 -10    0.78    2.96   0
  17   3 -12   -3.53    3.41   0
 -17  -3  12    4.59    3.46   0
 -19  -3  14    5.19    3.97   0
  19   3 -14    7.37    3.93   0
  -8  -4  13    3.89    2.80   0
   8   4 -13    8.42    3.85   0
  -6  -4  11    1.98    2.40   0
   6   4 -11   -1.43    2.45   0
  -4  -4   9    9.53    3.15   0
   4   4  -9   13.15    3.20   0
   2   4  -7    2.92    2.73   0
  -2   4   7    1.13    3.50   0
  -2  -4   7    3.65    2.76   0
   0  -4   5   80.32    2.62   0
   0   4   5   90.01    4.32   0
   0   4  -5   96.78    2.75   0
  -2   4  -3    2.52    2.60   0
   2  -4   3    1.16    2.61   0
  -2  -4  -3    3.17    2.68   0
   2   4   3    0.45    2.74   0
   4  -4   1    9.16    2.55   0
  -4   4  -1   10.14    2.63   0
   4   4   1    9.12    2.60   0
  -4  -4  -1    8.76    2.72   0
   6   4  -1   25.60    2.81   0
  -6   4   1   24.91    2.98   0
   6  -4  -1   22.13    2.93   0
  -6  -4   1   21.93    2.82   0
   8   4  -3   11.57    2.65   0
  -8  -4   3    5.72    2.57   0
   8  -4  -3    8.75    3.34   0
  10   4  -5   -0.39    2.65   0
 -10  -4   5   -0.62    2.61   0
  12   4  -7    0.40    2.04   0
 -12  -4   7    1.06    1.98   0
  14   4  -9   -0.29    2.18   0
 -14  -4   9    0.93    2.27   0
 -16  -4  11    1.56    3.66   0
  16   4 -11   -1.91    3.62   0
 -18  -4  13    4.46    4.21   0
  18   4 -13    2.62    4.06   0
   5   5 -10    3.12    3.71   0
  -5  -5  10   -0.32    2.51   0
  -3  -5   8   -1.51    2.44   0
   3   5  -8    4.29    3.38   0
   1   5  -6    0.80    2.23   0
  -1   5   6    2.22    3.92   0
  -1  -5   6    3.25    2.21   0
   1   5   4   19.90    3.28   0
  -1  -5  -4   15.86    3.33   0
   1  -5   4   17.08    3.14   0
  -1   5  -4   16.71    3.17   0
   3   5   2   36.94    3.29   0
   3  -5   2   34.18    3.10   0
  -3   5  -2   34.86    3.37   0
  -3  -5  -2   32.71    2.57   0
   5   5   0   11.36    3.05   0
  -5  -5   0   10.25    2.92   0
  -5   5   0   13.13    3.04   0
   5  -5   0   12.01    3.00   0
  -7  -5   2   12.84    3.11   0
   7  -5  -2   10.93    3.72   0
   7   5  -2   10.56    2.33   0
  -9  -5   4   -0.39    2.27   0
   9   5  -4    2.44    2.23   0
  11   5  -6   -0.67    3.23   0
 -11  -5   6   -1.88    3.17   0
  13   5  -8    2.33    3.45   0
 -13  -5   8    0.33    2.54   0
  15   5 -10    2.11    2.77   0
 -15  -5  10    0.86    2.69   0
   2   6  -7    0.54    2.77   0
  -2  -6   7   -0.36    2.69   0
   0   6   5    1.42    4.52   0
   0  -6   5    0.46    3.77   0
   0   6  -5   -0.88    3.82   0
  -2  -6  -3    3.28    3.62   0
  -2   6  -3    2.44    2.52   0
   2  -6   3   -0.15    2.49   0
   2   6   3    0.34    3.71   0
  -4   6  -1    6.59    3.45   0
   4  -6   1    6.85    3.52   0
  -4  -6  -1    7.13    3.52   0
   4   6   1    5.14    2.63   0
   6  -6  -1    2.20    3.60   0
   6   6  -1    0.59    3.62   0
  -6  -6   1    3.70    3.57   0
   8  -6  -3    2.88    6.54   0
  -8  -6   3    2.33    3.73   0
   8   6  -3    3.98    3.66   0
  10   6  -5    2.59    2.70   0
 -10  -6   5    3.31    2.71   0
 -12  -6   7   -0.85    4.05   0
  12   6  -7    0.69    4.08   0
 -10   0  16    1.94    3.94   0
  -8   0  14    8.57    2.43   0
  -6   0  12   20.07    3.06   0
  -4   0  10  145.62    3.65   0
  -2   0   8   34.40    2.71   0
   0   0   6   97.43    3.05   0
  -6   0   0 1405.40   10.77   0
   6   0   0 1349.12   10.67   0
  -8   0   2  158.78    4.32   0
   8   0  -2  152.48    4.28   0
  10   0  -4    7.66    2.34   0
 -10   0   4    4.38    1.73   0
 -12   0   6    2.34    2.49   0
  12   0  -6    0.51    2.37   0
 -14   0   8   12.95    2.55   0
  14   0  -8   14.02    1.77   0
  16   0 -10    1.32    2.75   0
 -16   0  10    2.55    1.91   0
 -18   0  12   10.37    3.11   0
  18   0 -12   11.86    3.14   0
  20   0 -14    5.25    3.68   0
 -20   0  14    3.89    2.74   0
 -22   0  16    3.49    4.54   0
  -9   1  15    1.98    3.54   0
  -9  -1  15    0.01    2.38   0
  -7   1  13   46.62    3.52   0
  -7  -1  13   41.39    2.42   0
  -5  -1  11   33.48    2.84   0
  -5   1  11   26.26    3.12   0
  -3  -1   9  128.20    3.16   0
  -3   1   9  124.35    3.56   0
  -1  -1   7   70.58    2.82   0
   1   1  -7   78.23    2.81   0
  -1   1   7   73.54    2.61   0
   1  -1   5  432.57    4.46   0
  -1   1  -5  463.43    4.56   0
   3   1   3  310.65    4.77   0
   3  -1   3  297.33    4.17   0
   5   1   1  533.51    6.04   0
  -5  -1  -1  551.13    6.46   0
  -7  -1   1    0.43    1.79   0
   7   1  -1    1.14    2.55   0
  -9  -1   3  152.78    3.48   0
   9  -1  -3  155.08    4.88   0
  -9   1   3  172.58    5.08   0
   9   1  -3  146.10    3.48   0
 -11  -1   5   51.26    2.13   0
  11  -1  -5   50.32    3.63   0
 -11   1   5   53.85    3.67   0
  11   1  -5   50.22    2.14   0
  13  -1  -7    0.32    2.33   0
 -13   1   7    1.70    2.85   0
 -13  -1   7    0.32    1.68   0
  13   1  -7    0.55    2.26   0
 -15  -1   9    9.17    1.91   0
  15   1  -9   14.27    2.67   0
 -15   1   9   11.68    2.88   0
  15  -1  -9   13.61    2.71   0
  17  -1 -11    8.60    3.06   0
 -17   1  11    6.86    2.84   0
 -17  -1  11    5.52    3.01   0
  17   1 -11    6.75    2.97   0
 -19  -1  13    8.87    3.59   0
  19   1 -13   12.20    3.46   0
 -19   1  13    6.49    4.20   0
 -21  -1  15    3.63    3.92   0
  21   1 -15   -0.15    2.83   0
 -21   1  15    0.17    3.95   0
 -10  -2  16    1.69    4.08   0
 -10   2  16   -2.44    5.18   0
 -10   2  16    1.63    5.14   0
  -8   2  14    6.54    3.49   0
  -8  -2  14    7.67    2.45   0
  -8   2  14    9.06    3.59   0
  -6  -2  12   11.05    2.19   0
   6   2 -12   12.53    2.04   0
  -6   2  12    8.69    3.25   0
   4   2 -10   40.29    2.14   0
  -4  -2  10   37.17    2.80   0
  -4   2  10   33.52    2.99   0
  -4   2  10   44.86    3.16   0
  -2  -2   8   34.27    2.08   0
   2   2  -8   46.98    2.89   0
  -2   2   8   49.51    3.17   0
  -2   2   8   38.64    3.09   0
   0  -2   6    4.70    2.47   0
   0   2  -6    7.50    1.76   0
   0   2   6    5.42    2.49   0
   2   2   4   59.95    3.08   0
   2  -2   4   56.02    2.66   0
  -2   2  -4   61.88    2.66   0
  -4   2  -2  161.35    3.26   0
  -4  -2  -2  158.10    3.43   0
   4  -2   2  142.89    3.03   0
   4   2   2  153.96    3.32   0
   6   2   0  194.94    3.79   0
  -6  -2   0  198.11    3.45   0
   6  -2   0  207.13    4.49   0
   8  -2  -2  198.72    5.40   0
  -8  -2   2  182.06    3.06   0
   8   2  -2  178.53    3.45   0
 -10  -2   4    2.77    2.46   0
  10   2  -4    2.37    2.46   0
 -12  -2   6    5.76    2.36   0
  12   2  -6    2.39    2.46   0
 -14  -2   8    2.85    1.89   0
  14   2  -8    4.33    1.85   0
  16   2 -10   29.56    2.96   0
 -16  -2  10   27.02    2.90   0
 -18  -2  12   -0.06    3.14   0
  18   2 -12   -0.22    3.17   0
  20   2 -14    7.79    3.75   0
 -20  -2  14    4.77    3.76   0
  -9  -3  15    6.39    3.80   0
   7   3 -13    2.71    3.55   0
  -7  -3  13   -2.15    2.54   0
  -7   3  13   -0.88    5.26   0
  -7   3  13    0.73    4.37   0
  -5   3  11   13.66    4.07   0
  -5   3  11   15.10    4.15   0
  -5  -3  11   12.50    3.09   0
   5   3 -11   17.58    2.22   0
  -3   3   9    5.83    3.47   0
   3   3  -9    5.18    2.79   0
  -3   3   9    5.50    3.50   0
  -3  -3   9    4.20    1.95   0
  -1  -3   7  119.13    2.66   0
   1   3  -7  143.24    3.31   0
  -1   3   7  134.24    4.62   0
   1   3   5    7.98    2.43   0
  -1   3  -5   12.71    2.40   0
   1  -3   5    6.87    1.68   0
   3  -3   3    0.05    2.49   0
   3   3   3    2.27    2.49   0
  -3   3  -3    4.60    2.39   0
  -3  -3  -3    3.94    2.59   0
  -5   3  -1  250.98    4.22   0
   5   3   1  213.01    3.79   0
   5  -3   1  207.16    3.44   0
  -5  -3  -1  228.43    3.87   0
  -7  -3   1   33.67    1.94   0
   7  -3  -1   35.95    2.81   0
   7   3  -1   32.36    2.55   0
   9   3  -3    4.14    2.34   0
  -9  -3   3    5.10    2.36   0
   9  -3  -3    6.43    3.96   0
 -11  -3   5    0.89    2.56   0
  11   3  -5    1.45    2.52   0
  13   3  -7   15.27    2.01   0
 -13  -3   7   10.13    1.90   0
 -15  -3   9    1.86    1.96   0
  15   3  -9    1.95    2.00   0
 -17  -3  11    0.60    2.37   0
  17   3 -11    3.04    2.41   0
 -19  -3  13    6.73    2.58   0
  19   3 -13    3.87    3.72   0
  -8  -4  14   -0.82    2.93   0
  -6  -4  12    1.06    3.67   0
   6   4 -12   -5.07    3.63   0
   4   4 -10    4.09    3.29   0
  -4  -4  10    1.61    2.24   0
  -2   4   8    0.66    3.75   0
  -2  -4   8    1.54    2.00   0
  -2   4   8    0.23    3.64   0
   2   4  -8   -1.77    2.87   0
   0   4   6   28.43    3.13   0
   0   4  -6   34.37    2.20   0
   0  -4   6   26.49    2.12   0
   2   4   4   21.52    3.08   0
  -2   4  -4   21.69    2.03   0
  -2  -4  -4   22.85    2.93   0
   2  -4   4   20.29    2.00   0
  -4  -4  -2   53.27    3.11   0
  -4   4  -2   43.93    2.33   0
   4  -4   2   45.39    2.94   0
   4   4   2   41.44    2.94   0
  -6   4   0   14.45    2.81   0
   6  -4   0   11.69    2.84   0
   6   4   0   14.14    2.65   0
  -6  -4   0   12.59    2.74   0
  -8  -4   2   20.69    2.61   0
   8   4  -2   16.96    1.96   0
   8  -4  -2   20.61    2.83   0
 -10  -4   4    6.50    2.58   0
  10   4  -4    2.21    1.83   0
  12   4  -6    5.45    1.99   0
 -12  -4   6    8.63    2.06   0
 -14  -4   8    1.29    2.18   0
  14   4  -8    2.19    2.23   0
 -16  -4  10    5.32    2.47   0
  16   4 -10    0.91    3.44   0
 -18  -4  12    6.00    3.95   0
  18   4 -12    2.40    3.99   0
   5   5 -11   -1.11    3.91   0
  -5  -5  11   -2.17    4.00   0
   3   5  -9    1.10    2.45   0
  -3  -5   9   -1.90    2.51   0
   1   5  -7   -1.45    3.24   0
  -1  -5   7    0.75    3.25   0
  -1   5   7    1.48    4.17   0
  -1   5  -5   -1.51    2.90   0
   1   5   5    1.32    3.12   0
   1  -5   5   -0.80    2.10   0
  -3   5  -3   48.53    3.42   0
   3   5   3   37.01    3.49   0
  -3  -5  -3   45.03    3.38   0
   3  -5   3   40.51    3.35   0
   5  -5   1    1.56    2.98   0
  -5   5  -1    4.14    2.86   0
  -5  -5  -1   -1.31    2.90   0
   5   5   1    0.64    2.02   0
   7  -5  -1    6.29    2.99   0
  -7  -5   1    8.56    2.05   0
   7   5  -1    9.78    3.17   0
   9   5  -3    6.01    3.01   0
   9  -5  -3    2.99    4.35   0
  -9  -5   3    3.98    2.00   0
 -11  -5   5    2.35    3.13   0
  11   5  -5    2.71    2.25   0
 -13  -5   7   -0.80    3.31   0
  13   5  -7    2.05    2.36   0
  15   5  -9    5.52    3.58   0
 -15  -5   9    0.51    2.54   0
   2   6  -8    2.58    4.08   0
  -2  -6   8    3.12    2.89   0
   0  -6   6   -0.93    2.66   0
   0   6   6    1.67    5.51   0
   0   6  -6   -0.64    2.66   0
  -2   6  -4    0.43    3.74   0
   2  -6   4    0.64    3.69   0
   2   6   4    0.45    3.79   0
  -2  -6  -4   -0.51    3.87   0
   4  -6   2    3.09    3.61   0
   4   6   2    5.65    3.67   0
  -4  -6  -2    1.13    3.60   0
   6  -6   0   10.34    3.55   0
  -6  -6   0   11.12    3.69   0
   6   6   0   12.99    3.72   0
   8   6  -2    3.32    3.73   0
  -8  -6   2   -0.70    2.62   0
   8  -6  -2    0.49    4.42   0
 -10  -6   4    2.20    3.64   0
  10   6  -4   -0.68    2.67   0
 -12  -6   6    3.37    3.92   0
  12   6  -6    2.45    3.92   0
  -9   1  16    0.28    2.70   0
  -9  -1  16    3.87    3.86   0
  -7   1  14    7.23    3.33   0
  -7  -1  14    8.23    2.39   0
  -5  -1  12    2.44    2.94   0
  -5   1  12    1.67    2.89   0
  -3  -1  10   56.84    2.28   0
  -3   1  10   61.73    3.24   0
  -1   1   8    3.28    2.42   0
  -1  -1   8    0.16    1.70   0
   1  -1   6  144.82    3.33   0
   3  -1   4  886.59    6.30   0
   3   1   4 1009.61    7.58   0
   5   1   2  411.53    5.39   0
   5  -1   2  414.29    5.27   0
  -5  -1  -2  436.77    5.59   0
  -7  -1   0  137.12    3.26   0
   7   1   0  134.19    3.20   0
   9  -1  -2  122.92    4.26   0
  -9  -1   2  112.38    2.86   0
   9   1  -2  107.99    3.26   0
 -11  -1   4  187.10    3.15   0
  11   1  -4  193.75    3.54   0
  11  -1  -4  187.21    4.78   0
 -11   1   4  220.44    5.00   0
  13  -1  -6   14.69    2.50   0
 -13  -1   6   15.07    2.43   0
 -13   1   6   17.74    3.15   0
  13   1  -6   16.62    1.80   0
  15  -1  -8    5.26    2.67   0
 -15   1   8    8.99    3.22   0
 -15  -1   8    6.50    2.40   0
  15   1  -8    6.43    1.62   0
 -17  -1  10   14.22    2.13   0
 -17   1  10   15.70    3.14   0
  17   1 -10   15.92    1.96   0
  17  -1 -10   15.87    2.76   0
 -19   1  12    3.16    3.21   0
  19   1 -12    2.93    2.16   0
 -19  -1  12    1.82    2.18   0
  19  -1 -12    4.04    3.12   0
  21   1 -14    0.65    2.58   0
 -21   1  14    3.96    4.59   0
 -21  -1  14    2.12    2.55   0
  -8   2  15    6.04    4.15   0
  -8  -2  15    5.73    2.64   0
  -8   2  15    4.01    3.89   0
  -6   2  13    4.03    3.43   0
  -6  -2  13    1.43    3.19   0
  -6   2  13    0.77    3.37   0
  -4  -2  11    1.66    2.84   0
  -4   2  11    2.39    2.77   0
  -4   2  11   -1.20    2.98   0
  -2   2   9  166.60    4.27   0
  -2  -2   9  156.85    3.51   0
   2   2  -9  181.07    3.09   0
  -2   2   9  188.33    4.24   0
   0  -2   7   16.73    1.80   0
   0   2   7   16.89    2.63   0
   0   2  -7   23.12    2.52   0
   2  -2   5   -1.86    1.62   0
   2   2   5    4.14    2.60   0
  -2   2  -5    0.33    1.67   0
   4  -2   3   96.28    2.95   0
  -4   2  -3  102.50    3.02   0
  -4  -2  -3  103.88    3.43   0
   4   2   3   99.25    3.17   0
  -6  -2  -1  121.30    2.84   0
   6   2   1  117.13    3.15   0
   6  -2   1  123.17    3.40   0
  -8  -2   1  106.53    3.07   0
   8  -2  -1  110.24    3.76   0
   8   2  -1   99.52    2.44   0
  10  -2  -3    6.97    2.96   0
 -10  -2   3    9.32    1.81   0
  10   2  -3    6.54    1.84   0
  10  -2  -3    7.82    3.41   0
 -12  -2   5    5.90    1.76   0
  12   2  -5    6.27    2.37   0
  14   2  -7   49.19    2.15   0
 -14  -2   7   47.07    2.22   0
  16   2  -9   11.45    1.98   0
 -16  -2   9    8.76    1.99   0
 -18  -2  11   -0.27    2.16   0
  18   2 -11    2.35    2.91   0
 -20  -2  13    0.82    3.47   0
  20   2 -13    1.70    3.39   0
  22   2 -15   -1.49    4.22   0
 -22  -2  15    1.05    4.28   0
  -7  -3  14   -2.28    3.66   0
  -7   3  14    3.36    5.64   0
  -7   3  14    4.51    4.85   0
  -5   3  12    1.45    4.15   0
   5   3 -12    3.94    3.16   0
  -5  -3  12    5.18    3.17   0
  -5   3  12    2.81    3.26   0
  -3   3  10    2.35    2.90   0
  -3   3  10    3.27    2.92   0
  -3  -3  10    4.53    2.87   0
   3   3 -10   -0.92    2.07   0
  -1   3   8   31.63    3.67   0
  -1  -3   8   28.24    2.12   0
   1   3  -8   30.26    2.13   0
  -1   3  -6   42.80    2.03   0
   1  -3   6   33.84    2.78   0
   1   3   6   39.06    3.03   0
  -3   3  -4    1.49    2.31   0
   3  -3   4    4.07    2.43   0
  -3  -3  -4    2.76    2.56   0
   3   3   4    4.29    2.42   0
   5  -3   2    2.63    2.45   0
  -5   3  -2    3.06    2.46   0
   5   3   2    2.50    2.41   0
  -5  -3  -2    0.87    1.71   0
  -7  -3   0  232.94    3.44   0
   7  -3   0  247.01    4.43   0
   7   3   0  229.89    3.36   0
  -9  -3   2    4.67    2.34   0
   9   3  -2    4.73    2.40   0
   9  -3  -2    5.91    2.37   0
 -11  -3   4    9.24    1.75   0
  11   3  -4    8.38    1.70   0
  13   3  -6   32.62    2.68   0
 -13  -3   6   30.36    2.03   0
 -15  -3   8   26.41    2.14   0
  15   3  -8   27.40    2.92   0
 -17  -3  10   -1.62    3.07   0
  17   3 -10    1.34    2.96   0
  19   3 -12    5.16    2.52   0
 -19  -3  12    1.90    2.44   0
 -21  -3  14   -0.46    4.17   0
  21   3 -14    2.81    4.22   0
  -6  -4  13    1.94    3.89   0
   4   4 -11   -1.30    2.45   0
  -4  -4  11    4.89    3.41   0
  -2  -4   9    2.16    2.15   0
   2   4  -9    2.14    3.05   0
  -2   4   9    2.14    3.78   0
  -2   4   9    0.49    4.40   0
   0   4   7    1.26    3.60   0
   0  -4   7    0.75    2.07   0
   0   4  -7    4.28    1.99   0
   2   4   5   57.46    3.29   0
   2  -4   5   60.39    3.04   0
  -2   4  -5   59.79    2.44   0
  -4   4  -3    2.48    2.59   0
   4  -4   3    4.43    2.58   0
   4   4   3    2.15    1.88   0
  -4  -4  -3    2.33    2.64   0
   6   4   1    1.72    2.54   0
  -6   4  -1    4.46    2.58   0
   6  -4   1    0.15    2.58   0
  -6  -4  -1    1.21    2.67   0
  -8  -4   1   27.45    2.83   0
   8   4  -1   26.28    2.78   0
   8  -4  -1   25.63    2.95   0
  10   4  -3   40.09    2.84   0
  10  -4  -3   39.03    4.62   0
 -10  -4   3   36.88    2.20   0
 -12  -4   5   14.39    2.76   0
  12   4  -5   12.83    2.88   0
  14   4  -7    1.57    2.14   0
 -14  -4   7   -0.59    2.86   0
 -16  -4   9    6.14    2.20   0
  16   4  -9    5.55    3.27   0
  18   4 -11    4.06    3.61   0
 -18  -4  11   -1.90    3.63   0
   3   5 -10    4.36    2.63   0
  -3  -5  10    3.83    2.69   0
  -1  -5   8    2.11    2.36   0
  -1   5   8    0.66    5.50   0
  -1   5   8   -0.48    5.39   0
   1   5  -8    4.40    3.37   0
  -1   5  -6    4.31    3.14   0
   1  -5   6   -2.55    2.91   0
   1   5   6    0.90    3.35   0
   3   5   4   -2.56    3.09   0
  -3   5  -4    0.15    3.00   0
  -3  -5  -4    2.77    2.96   0
   3  -5   4   -0.06    2.21   0
   5   5   2    5.35    3.08   0
  -5   5  -2    1.40    2.31   0
   5  -5   2    1.27    3.05   0
  -5  -5  -2    4.55    3.20   0
   7   5   0    2.08    2.87   0
   7  -5   0    0.74    2.90   0
  -7  -5   0   -0.08    2.28   0
   9  -5  -2    1.10    3.03   0
   9   5  -2   -2.14    2.82   0
  -9  -5   2    3.53    2.94   0
 -11  -5   4   29.70    2.32   0
  11   5  -4   26.19    3.17   0
 -13  -5   6    2.39    2.26   0
  13   5  -6   -0.08    3.29   0
 -15  -5   8    2.80    2.52   0
  15   5  -8    2.53    2.52   0
  17   5 -10   -0.65    4.09   0
 -17  -5  10   -0.96    3.95   0
   0   6   7    0.96    7.68   0
   0   6  -7    1.24    2.86   0
   0  -6   7    2.49    2.81   0
   2   6   5    2.20    3.72   0
  -2   6  -5    5.30    3.68   0
   2  -6   5    7.85    3.96   0
  -4  -6  -3    3.61    3.62   0
   4  -6   3    3.90    3.64   0
   4   6   3    2.66    3.64   0
   6   6   1    0.98    2.57   0
  -6  -6  -1    0.96    3.58   0
   6  -6   1    4.02    3.53   0
   8  -6  -1    0.84    4.47   0
   8   6  -1   -0.26    2.58   0
  -8  -6   1   -0.33    3.58   0
  10   6  -3    3.07    2.71   0
 -10  -6   3    3.44    2.44   0
 -12  -6   5   -0.92    2.74   0
  12   6  -5   -0.81    3.99   0
 -14  -6   7    1.44    3.04   0
  14   6  -7    1.13    2.85   0
  -8   0  16    1.60    3.96   0
  -6   0  14   -4.12    2.33   0
  -4   0  12   67.18    2.71   0
  -2   0  10    4.76    2.59   0
   0   0   8   20.20    2.51   0
   2   0   6 2058.74    9.21   0
  -8   0   0  791.25    7.03   0
   8   0   0  757.77    7.15   0
  10   0  -2   62.08    3.08   0
 -10   0   2   62.28    2.63   0
  12   0  -4  310.17    4.42   0
 -12   0   4  332.36    4.48   0
 -14   0   6   24.33    2.66   0
  14   0  -6   22.35    1.92   0
 -16   0   8   -0.39    2.42   0
  16   0  -8    0.37    2.43   0
 -18   0  10    0.11    2.88   0
  18   0 -10    3.47    2.09   0
 -20   0  12   33.61    2.63   0
  20   0 -12   42.30    3.46   0
 -22   0  14    2.73    2.66   0
  22   0 -14   -0.21    3.63   0
  -7   1  15    1.36    3.71   0
  -7  -1  15    3.66    2.41   0
  -5  -1  13    1.72    3.01   0
  -5   1  13    2.01    2.38   0
  -3  -1  11   24.36    1.98   0
  -3   1  11   29.40    3.15   0
  -1  -1   9   23.00    1.81   0
  -1   1   9   22.20    1.97   0
   1  -1   7    3.23    2.47   0
   1   1   7    2.54    2.50   0
   3  -1   5  477.52    4.58   0
   5   1   3  512.28    5.67   0
   5  -1   3  518.86    5.05   0
  -7  -1  -1  132.10    3.63   0
   7   1   1  126.03    3.08   0
   9   1  -1   -0.00    2.42   0
   9  -1  -1    3.56    2.66   0
  -9  -1   1    0.17    2.38   0
  11  -1  -3   40.97    3.10   0
 -11  -1   3   43.83    2.58   0
  11   1  -3   37.98    1.98   0
 -11   1   3   47.57    3.15   0
  13  -1  -5    9.88    2.49   0
 -13   1   5   11.40    3.13   0
  13   1  -5    9.45    2.30   0
 -13  -1   5   11.31    1.67   0
  15   1  -7   38.58    2.66   0
 -15  -1   7   36.89    2.01   0
  15  -1  -7   36.77    2.94   0
 -15   1   7   39.24    3.01   0
 -17   1   9   17.14    2.83   0
  17  -1  -9   18.38    2.77   0
 -17  -1   9   15.12    2.70   0
  17   1  -9   16.40    2.70   0
  19   1 -11    7.99    3.02   0
  19  -1 -11    6.58    3.07   0
 -19  -1  11    3.19    2.89   0
 -19   1  11    5.50    3.05   0
  21  -1 -13    2.91    3.33   0
  21   1 -13    2.20    3.52   0
 -21  -1  13    4.99    2.32   0
 -21   1  13    6.17    3.41   0
 -23  -1  15    2.03    4.08   0
  23   1 -15    0.42    4.13   0
 -23   1  15    0.93    4.29   0
  -8  -2  16    1.26    2.91   0
  -8   2  16    1.88    4.30   0
  -8   2  16   -1.81    4.29   0
  -6   2  14    6.92    3.71   0
  -6   2  14   10.61    3.66   0
  -6  -2  14    4.76    3.49   0
  -4   2  12   16.18    3.24   0
  -4  -2  12   10.10    2.22   0
  -4   2  12   12.56    3.14   0
  -2  -2  10   21.91    1.95   0
  -2   2  10   18.97    2.14   0
  -2   2  10   23.04    2.49   0
   0   2   8    8.08    2.74   0
   0   2  -8    9.33    1.88   0
   0  -2   8    8.92    2.60   0
   0   2   8    9.52    2.77   0
   2   2   6    6.63    2.73   0
   2  -2   6    7.26    2.44   0
  -2   2  -6    7.36    1.75   0
   4   2   4   24.00    2.07   0
   4  -2   4   22.08    2.42   0
   6   2   2  918.96    6.51   0
  -6  -2  -2  965.11    6.94   0
   6  -2   2  931.96    6.67   0
   8   2   0   38.87    1.98   0
  -8  -2   0   40.09    2.06   0
   8  -2   0   43.20    2.98   0
 -10  -2   2   36.02    1.94   0
  10  -2  -2   45.13    3.04   0
  10  -2  -2   43.27    3.58   0
  10   2  -2   36.29    2.49   0
 -12  -2   4    5.87    2.53   0
  12  -2  -4    5.84    3.40   0
  12   2  -4    6.58    1.71   0
  12  -2  -4    3.94    3.31   0
 -14  -2   6   -0.93    2.46   0
  14   2  -6    2.55    1.80   0
 -16  -2   8   52.76    2.91   0
  16   2  -8   60.43    2.89   0
 -18  -2  10   -0.20    2.17   0
  18   2 -10    2.24    2.03   0
 -20  -2  12    1.79    3.20   0
  20   2 -12   -0.05    3.27   0
 -22  -2  14    4.49    2.87   0
  22   2 -14    1.97    2.75   0
  -7  -3  15    4.23    2.89   0
  -7   3  15   -1.37    5.21   0
  -7   3  15    0.19    6.09   0
  -5   3  13    3.47    4.64   0
  -5  -3  13    2.60    3.61   0
  -5   3  13    2.09    4.53   0
  -3  -3  11    5.91    3.07   0
   3   3 -11    1.44    2.22   0
  -3   3  11    3.28    3.94   0
  -3   3  11    3.11    3.30   0
  -1  -3   9    4.59    2.81   0
  -1   3   9    3.59    2.83   0
   1   3  -9    3.27    2.05   0
  -1   3   9    3.53    2.97   0
   1  -3   7   30.69    2.77   0
   1   3   7   33.70    2.82   0
  -1   3  -7   34.90    2.16   0
   3   3   5    8.71    2.60   0
   3  -3   5    9.99    1.69   0
  -3   3  -5   12.43    1.74   0
  -5   3  -3   -0.21    2.39   0
  -5  -3  -3   -0.22    2.51   0
   5   3   3    2.03    2.37   0
   5  -3   3    0.81    1.74   0
   7  -3   1    3.40    2.62   0
   7   3   1    1.58    2.48   0
  -7  -3  -1    1.22    2.38   0
  -9  -3   1   42.76    2.67   0
   9  -3  -1   39.39    2.88   0
   9   3  -1   38.28    2.64   0
  11  -3  -3    1.06    3.54   0
 -11  -3   3    0.48    1.64   0
  11  -3  -3    0.74    3.54   0
  11   3  -3    0.50    2.37   0
 -13  -3   5   25.74    2.08   0
  13   3  -5   30.24    2.81   0
 -15  -3   7   12.57    1.97   0
  15   3  -7   13.86    2.68   0
 -17  -3   9    2.28    2.81   0
  17   3  -9    1.21    2.01   0
 -19  -3  11    1.93    3.27   0
  19   3 -11    1.06    3.33   0
 -21  -3  13    1.05    2.65   0
  21   3 -13   -0.82    2.63   0
  -4  -4  12    6.90    3.64   0
  -2   4  10    1.99    4.16   0
   2   4 -10    6.30    3.15   0
  -2  -4  10    2.27    3.21   0
  -2   4  10    1.39    4.09   0
   0   4   8    0.64    3.01   0
   0   4  -8   -0.13    2.12   0
   0  -4   8   -2.39    2.07   0
  -2   4  -6    6.71    2.80   0
   2   4   6    4.21    2.91   0
   2  -4   6    6.37    2.85   0
   4  -4   4   -0.01    2.67   0
  -4  -4  -4    0.76    2.75   0
  -4   4  -4   -0.04    2.68   0
   4   4   4    0.56    1.82   0
  -6  -4  -2    6.38    2.68   0
   6  -4   2    5.69    1.91   0
   6   4   2    4.49    2.58   0
  -8  -4   0   11.88    1.95   0
   8   4   0   11.79    2.63   0
   8  -4   0   11.38    2.79   0
 -10  -4   2    6.19    1.93   0
  10  -4  -2    7.11    2.81   0
  10   4  -2    7.48    2.02   0
  12   4  -4    2.17    1.84   0
 -12  -4   4   -1.13    1.93   0
 -14  -4   6   26.38    2.95   0
  14   4  -6   20.42    2.96   0
 -16  -4   8    2.24    2.23   0
  16   4  -8    1.70    2.22   0
  18   4 -10    3.93    3.51   0
 -18  -4  10    2.88    2.49   0
 -20  -4  12    0.71    2.89   0
  20   4 -12    1.49    4.01   0
  -3  -5  11    3.85    3.88   0
   1   5  -9    5.62    2.37   0
  -1  -5   9    1.73    2.46   0
   1  -5   7    1.47    2.36   0
  -1   5  -7    1.43    2.33   0
   1   5   7    1.36    4.24   0
   3   5   5    9.86    3.31   0
   3  -5   5    7.36    2.30   0
  -3   5  -5    8.55    3.32   0
   5  -5   3    8.13    3.08   0
  -5  -5  -3    5.78    3.04   0
   5   5   3    5.70    2.24   0
   7   5   1    1.59    2.99   0
   7  -5   1   -0.45    2.16   0
  -7  -5  -1    1.09    3.10   0
   9   5  -1    2.21    3.06   0
   9  -5  -1    0.84    3.07   0
  -9  -5   1    2.11    2.21   0
  11   5  -3    0.45    2.17   0
  11  -5  -3    3.92    5.97   0
 -11  -5   3    3.49    2.22   0
 -13  -5   5    1.76    2.18   0
  13   5  -5   -0.69    2.38   0
 -15  -5   7   -1.78    2.43   0
  15   5  -7   -0.03    2.37   0
  17   5  -9    2.47    2.78   0
 -17  -5   9    2.40    3.88   0
   0  -6   8    0.48    4.14   0
   2  -6   6    1.10    2.64   0
   2   6   6    1.44    4.96   0
  -4  -6  -4   -0.05    3.77   0
   4  -6   4   -0.61    2.61   0
   4   6   4    2.91    3.86   0
   6  -6   2   -2.01    3.57   0
   6   6   2    0.07    3.70   0
  -6  -6  -2   -0.72    2.51   0
   8  -6   0    1.46    3.64   0
   8   6   0   -0.58    3.62   0
  -8  -6   0    1.00    2.49   0
  10  -6  -2    1.31    4.69   0
  10   6  -2    2.50    2.64   0
 -10  -6   2    2.65    3.68   0
  12   6  -4   -1.25    3.81   0
 -12  -6   4    5.46    3.78   0
 -14  -6   6    2.49    4.00   0
  14   6  -6    1.53    2.89   0
  -7  -1  16    1.01    3.92   0
  -7   1  16   -0.85    3.97   0
  -5   1  14   12.47    2.54   0
  -5  -1  14   12.71    3.31   0
  -3   1  12    1.54    2.03   0
  -3  -1  12    1.83    1.95   0
  -1   1  10    5.38    1.87   0
  -1  -1  10    5.97    1.91   0
   1  -1   8  134.44    3.32   0
   1   1   8  146.10    2.97   0
   3  -1   6   56.70    2.77   0
   5   1   4  394.38    4.83   0
   5  -1   4  392.49    4.18   0
   7   1   2    9.14    2.66   0
   9   1   0  139.75    3.39   0
  -9  -1   0  144.21    3.46   0
  11  -1  -2   56.11    3.21   0
  11   1  -2   48.21    2.17   0
 -11  -1   2   50.66    2.78   0
  13   1  -4   62.06    2.19   0
  13  -1  -4   61.62    3.32   0
 -13  -1   4   65.21    2.73   0
 -13   1   4   76.05    3.40   0
 -15  -1   6   16.18    1.90   0
 -15   1   6   17.96    2.67   0
  15   1  -6   14.17    1.83   0
  15  -1  -6   15.28    2.57   0
 -17  -1   8    2.67    1.84   0
  17   1  -8   -0.72    2.54   0
 -17   1   8    1.62    2.57   0
  17  -1  -8    0.49    2.72   0
  19   1 -10   46.72    3.05   0
  19  -1 -10   45.53    3.37   0
 -19   1  10   44.13    3.41   0
 -19  -1  10   40.30    2.36   0
  21   1 -12    1.30    2.19   0
 -21  -1  12    1.18    3.29   0
  21  -1 -12    1.77    3.13   0
 -21   1  12    0.05    3.38   0
  23   1 -14    0.06    3.78   0
 -23  -1  14    0.99    2.80   0
 -23   1  14    3.88    4.07   0
  -6   2  15   -1.59    3.90   0
  -6   2  15   -1.37    4.08   0
  -6  -2  15    3.11    3.73   0
  -4  -2  13    0.67    2.28   0
  -4   2  13    1.35    3.31   0
  -4   2  13    3.24    3.52   0
  -2   2  11    2.17    2.97   0
  -2  -2  11    2.81    2.77   0
  -2   2  11    6.29    3.00   0
   0  -2   9    0.38    1.87   0
   0   2   9   -0.48    2.74   0
   0   2   9    1.65    1.90   0
   2   2   7   -1.16    1.67   0
   2  -2   7    0.25    1.61   0
   4   2   5    6.81    1.95   0
   4  -2   5    5.75    2.43   0
   6  -2   3   15.44    1.74   0
  -6  -2  -3   14.45    1.92   0
   6   2   3   17.99    2.42   0
   8   2   1  184.27    3.11   0
  -8  -2  -1  187.86    3.19   0
   8  -2   1  200.45    3.49   0
  10  -2  -1   10.74    2.57   0
  10   2  -1   10.26    1.70   0
 -10  -2   1   10.34    1.71   0
 -12  -2   3    2.59    2.43   0
  12   2  -3    2.42    1.75   0
  12  -2  -3    2.90    2.81   0
 -14  -2   5   26.61    1.96   0
  14  -2  -5   23.25    4.07   0
  14   2  -5   22.48    2.48   0
  16   2  -7    7.73    2.58   0
 -16  -2   7    8.62    1.92   0
  16  -2  -7    4.67    4.82   0
 -18  -2   9    5.62    1.93   0
  18   2  -9    3.13    2.75   0
 -20  -2  11   -1.65    2.31   0
  20   2 -11    0.75    3.05   0
  22   2 -13    1.45    2.53   0
 -22  -2  13    0.98    2.58   0
  -5   3  14    1.65    4.76   0
  -5   3  14   -0.01    4.71   0
  -5  -3  14    3.12    3.71   0
  -3   3  12    1.40    3.56   0
  -3  -3  12    3.98    2.25   0
  -3   3  12    1.33    4.28   0
  -1  -3  10    0.38    2.84   0
  -1   3  10    0.09    2.92   0
  -1   3  10    0.79    3.01   0
   1  -3   8   -0.19    1.87   0
  -1   3  -8   -1.11    1.88   0
   1   3   8   -0.32    2.71   0
   3   3   6   15.37    2.58   0
  -3   3  -6   12.82    1.85   0
   3  -3   6   14.13    2.60   0
   5   3   4    2.80    1.84   0
   5  -3   4   -0.32    1.61   0
   7   3   2   26.49    2.67   0
  -7  -3  -2   27.39    2.67   0
   7  -3   2   27.91    2.70   0
   9  -3   0   24.33    2.69   0
   9   3   0   24.20    2.58   0
  -9  -3   0   25.61    2.65   0
 -11  -3   2   25.78    1.84   0
  11  -3  -2   29.55    2.85   0
  11   3  -2   26.74    2.51   0
 -13  -3   4   -0.53    2.49   0
  13   3  -4    1.74    1.76   0
  15   3  -6   13.38    2.63   0
 -15  -3   6    6.44    2.62   0
 -17  -3   8    4.13    2.02   0
  17   3  -8    0.49    2.89   0
 -19  -3  10    0.98    2.16   0
  19   3 -10   -0.28    2.17   0
 -21  -3  12    3.57    3.61   0
  21   3 -12    4.52    3.59   0
  -4  -4  13   -6.27    3.91   0
  -2  -4  11   -0.26    3.47   0
  -2   4  11    0.68    5.12   0
  -2   4  11    0.42    4.33   0
   0   4   9    1.05    3.25   0
   0   4   9    0.42    3.19   0
   0  -4   9   -0.63    3.16   0
   0   4  -9    1.83    2.26   0
  -2   4  -7    2.62    2.00   0
   2   4   7    3.10    3.05   0
   2  -4   7    3.36    2.89   0
  -4   4  -5    3.75    2.91   0
   4   4   5    5.05    2.64   0
   4  -4   5    3.73    1.91   0
   6  -4   3   11.81    2.65   0
   6   4   3   13.37    2.83   0
  -6  -4  -3    9.13    2.19   0
   8  -4   1   11.77    2.01   0
  -8  -4  -1   13.74    1.93   0
   8   4   1    9.28    1.91   0
  10   4  -1    3.15    2.58   0
  10  -4  -1    2.30    2.41   0
 -10  -4   1   -0.54    1.89   0
  12  -4  -3   10.27    4.00   0
  12   4  -3   10.09    2.67   0
 -12  -4   3   13.68    2.61   0
  12  -4  -3   12.17    4.54   0
  14   4  -5    3.40    2.84   0
 -14  -4   5    2.90    2.75   0
 -16  -4   7    1.98    3.07   0
  16   4  -7    1.20    2.21   0
 -18  -4   9   -1.87    2.41   0
  18   4  -9   -1.66    3.37   0
 -20  -4  11    3.14    3.76   0
  20   4 -11    1.43    3.78   0
  -1  -5  10   -0.44    2.76   0
   1  -5   8    3.71    3.47   0
   1   5   8    0.75    3.57   0
   3  -5   6    1.82    2.09   0
   3   5   6   -0.16    3.47   0
  -5  -5  -4    2.91    3.12   0
   5   5   4    1.15    3.18   0
   5  -5   4    5.47    2.18   0
   7  -5   2   -0.40    2.04   0
  -7  -5  -2    2.34    3.04   0
   7   5   2    4.45    3.00   0
   9  -5   0    6.24    2.98   0
   9   5   0    4.17    3.06   0
  -9  -5   0    4.75    3.07   0
  11   5  -2    7.38    3.03   0
  11  -5  -2    6.94    3.89   0
 -11  -5   2    9.94    2.97   0
 -13  -5   4    3.56    3.18   0
  13   5  -4    1.98    3.12   0
 -15  -5   6   -2.18    2.31   0
  15   5  -6    3.45    3.32   0
 -17  -5   8    3.84    3.76   0
  17   5  -8    2.25    3.68   0
 -19  -5  10    3.86    2.97   0
  19   5 -10   -0.32    3.01   0
   2  -6   7    0.66    2.98   0
   2   6   7    3.87    5.26   0
   4   6   5    1.28    3.85   0
   4  -6   5   -0.51    3.75   0
  -6  -6  -3   -0.06    2.53   0
   6   6   3    0.09    3.75   0
   6  -6   3    1.58    3.70   0
   8  -6   1   -1.28    3.72   0
   8   6   1    1.40    3.74   0
  -8  -6  -1    5.52    3.57   0
  10  -6  -1    0.74    4.57   0
  10   6  -1    0.36    3.70   0
 -10  -6   1    1.00    2.38   0
  12   6  -3    2.93    3.77   0
 -12  -6   3    3.46    3.74   0
 -14  -6   5    4.84    3.92   0
  14   6  -5   -0.35    2.83   0
  -6   0  16    6.87    4.06   0
  -4   0  14    1.27    3.37   0
  -2   0  12    2.71    1.94   0
   0   0  10    0.92    1.77   0
   2   0   8    3.73    1.68   0
   4   0   6  121.71    3.11   0
  10   0   0 1277.99    8.32   0
  12   0  -2 1278.78    8.43   0
 -12   0   2 1371.45    8.34   0
  14   0  -4   80.39    2.58   0
 -14   0   4   84.58    2.66   0
 -16   0   6    1.48    2.43   0
  16   0  -6    3.35    2.41   0
 -18   0   8   74.78    3.34   0
  18   0  -8   71.61    3.43   0
  20   0 -10    8.30    2.85   0
 -20   0  10   10.78    2.97   0
 -22   0  12   24.34    3.57   0
  22   0 -12   22.41    3.52   0
  24   0 -14    4.81    3.81   0
 -24   0  14   -1.60    2.69   0
  -5   1  15    2.44    3.63   0
  -5  -1  15   -1.42    2.58   0
  -3  -1  13    0.16    3.06   0
  -3   1  13    1.59    3.30   0
  -1   1  11    1.70    2.01   0
  -1  -1  11    3.73    2.61   0
   1   1   9   11.43    1.91   0
   1  -1   9   12.44    1.91   0
   3  -1   7   38.88    2.03   0
   5  -1   5    6.84    2.43   0
   5   1   5    6.47    1.77   0
   7   1   3    0.99    2.37   0
  -9  -1  -1  128.41    3.29   0
   9   1   1  120.00    3.25   0
  11   1  -1  340.55    4.04   0
  11  -1  -1  375.10    5.12   0
 -11  -1   1  364.19    4.42   0
  13  -1  -3   53.89    3.19   0
  13   1  -3   49.28    2.09   0
 -13  -1   3   50.91    2.12   0
  15   1  -5    6.39    1.64   0
 -15   1   5    7.62    2.63   0
  15  -1  -5    6.40    2.43   0
 -15  -1   5   11.10    2.34   0
  17  -1  -7    0.23    2.56   0
 -17   1   7    2.24    2.72   0
 -17  -1   7    0.24    1.70   0
  17   1  -7    1.06    2.56   0
 -19  -1   9    2.69    2.73   0
  19   1  -9    3.44    1.85   0
 -19   1   9    1.53    2.65   0
  19  -1  -9    2.20    2.74   0
 -21  -1  11   -0.24    3.07   0
 -21   1  11    2.75    3.19   0
  21  -1 -11    3.49    3.10   0
  21   1 -11    0.81    2.06   0
  23   1 -13   -1.59    3.58   0
 -23   1  13   -2.08    3.74   0
 -23  -1  13   -2.10    3.57   0
  23  -1 -13    0.91    3.57   0
 -25  -1  15    3.12    4.31   0
 -25   1  15   -0.42    4.37   0
  25   1 -15    0.83    4.34   0
  -6  -2  16    0.62    4.16   0
  -6   2  16   -1.47    4.41   0
  -6   2  16    1.07    4.24   0
  -4  -2  14    4.65    2.35   0
  -4   2  14    3.48    3.54   0
  -4   2  14    5.34    3.78   0
  -2  -2  12    2.88    2.98   0
  -2   2  12    4.31    3.23   0
  -2   2  12    4.27    3.15   0
   0   2  10    3.66    2.82   0
   0   2  10    7.21    2.01   0
   0  -2  10    9.68    2.76   0
   2   2   8    2.76    2.64   0
   2  -2   8   -0.82    1.77   0
   4  -2   6   15.66    2.46   0
   4   2   6   18.82    2.64   0
   6  -2   4    1.15    1.63   0
   6   2   4    5.13    2.36   0
  -8  -2  -2  267.67    4.02   0
   8   2   2  255.89    3.87   0
   8  -2   2  249.47    3.52   0
  10   2   0   -1.02    2.23   0
  10  -2   0    1.12    2.65   0
 -10  -2   0    1.85    1.58   0
  12   2  -2   27.36    2.53   0
  12  -2  -2   30.36    3.00   0
 -12  -2   2   30.40    1.96   0
 -14  -2   4   82.38    2.86   0
  14  -2  -4   74.74    4.24   0
  14   2  -4   68.45    2.23   0
 -16  -2   6    4.37    2.51   0
  16  -2  -6    2.32    3.61   0
  16   2  -6    4.47    2.51   0
 -18  -2   8   42.37    2.22   0
  18   2  -8   35.50    2.17   0
  18  -2  -8   50.00    5.43   0
 -20  -2  10    7.28    2.24   0
  20   2 -10    8.55    2.98   0
 -22  -2  12    3.64    3.46   0
  22   2 -12    0.71    2.37   0
 -24  -2  14    7.11    4.10   0
  24   2 -14    0.38    4.14   0
  -5   3  15   -0.33    5.29   0
  -5  -3  15   -0.58    2.90   0
  -5   3  15   -0.47    4.47   0
  -3  -3  13   10.87    3.39   0
  -3   3  13    3.14    4.44   0
  -3   3  13    0.73    4.62   0
  -1   3  11    9.18    3.17   0
  -1  -3  11    9.20    2.29   0
  -1   3  11   12.64    3.46   0
   1  -3   9    3.40    1.94   0
   1   3   9    1.59    2.81   0
   3  -3   7    0.40    1.82   0
   3   3   7    1.25    2.64   0
   5   3   5    2.72    2.53   0
   5  -3   5    1.13    1.78   0
   7   3   3    6.66    2.48   0
   7  -3   3    2.75    2.42   0
  -7  -3  -3   -1.95    2.52   0
   9   3   1    2.74    2.39   0
  -9  -3  -1    1.72    2.34   0
   9  -3   1    1.59    2.51   0
  11  -3  -1    3.11    2.48   0
  11   3  -1    2.44    1.67   0
 -11  -3   1    2.64    2.37   0
 -13  -3   3    9.13    2.48   0
  13  -3  -3    2.94    3.10   0
  13   3  -3    3.12    2.54   0
  13  -3  -3    1.81    3.22   0
 -15  -3   5   33.69    2.12   0
  15   3  -5   38.51    2.08   0
 -17  -3   7   20.28    2.18   0
  17   3  -7   25.83    2.84   0
 -19  -3   9    0.75    1.94   0
  19   3  -9   -2.51    2.95   0
  21   3 -11   -0.59    2.42   0
 -21  -3  11    2.27    3.38   0
  23   3 -13    8.03    2.90   0
 -23  -3  13    9.74    4.13   0
  -2   4  12    0.04    4.61   0
  -2   4  12    0.60    4.58   0
  -2  -4  12    0.29    3.83   0
   0   4  10   12.20    4.26   0
   0  -4  10   11.40    2.48   0
   0   4  10   10.81    4.21   0
   2  -4   8    1.42    2.90   0
   2   4   8    1.39    3.73   0
   4  -4   6    0.45    2.82   0
   4   4   6    3.36    2.92   0
   6  -4   4   -1.25    2.00   0
   6   4   4   -0.25    2.84   0
  -6  -4  -4    1.52    2.90   0
   8  -4   2   11.34    2.79   0
   8   4   2   10.35    2.58   0
  -8  -4  -2   10.57    2.83   0
 -10  -4   0   -0.47    1.90   0
  10   4   0    2.33    2.55   0
  10  -4   0   -1.44    2.53   0
  12   4  -2    9.28    2.62   0
  12  -4  -2    9.24    3.55   0
 -12  -4   2    8.84    2.78   0
  14   4  -4    7.59    1.98   0
 -14  -4   4    6.47    2.81   0
  16   4  -6   -1.84    2.05   0
 -16  -4   6    3.57    2.99   0
  18   4  -8    5.98    3.19   0
 -18  -4   8    6.14    2.26   0
 -20  -4  10    3.79    2.60   0
  20   4 -10    2.87    3.68   0
  22   4 -12    2.53    3.96   0
 -22  -4  12    4.68    3.05   0
  -1  -5  11    0.66    2.83   0
   1   5   9    0.72    4.57   0
   1  -5   9   -2.44    2.52   0
   1   5   9    0.61    4.74   0
   3   5   7    1.18    3.42   0
   3  -5   7   -0.71    3.34   0
   5  -5   5    1.98    3.28   0
   5   5   5    2.32    3.35   0
   7  -5   3   -2.98    3.09   0
  -7  -5  -3    2.58    3.20   0
   7   5   3   -1.16    3.37   0
   9  -5   1    2.04    3.01   0
  -9  -5  -1    2.64    3.00   0
   9   5   1    2.98    2.15   0
  11  -5  -1    1.39    3.12   0
 -11  -5   1    1.04    2.97   0
  11   5  -1   -1.50    2.94   0
  13   5  -3    3.69    3.16   0
 -13  -5   3    1.04    3.12   0
 -15  -5   5    1.69    2.32   0
  15   5  -5    1.60    2.35   0
 -17  -5   7    0.26    2.46   0
  17   5  -7   -1.27    3.58   0
 -19  -5   9    5.37    2.92   0
  19   5  -9   13.59    3.93   0
   2   6   8    0.90    6.25   0
   2  -6   8   10.27    4.29   0
   4  -6   6   -0.50    2.77   0
   4   6   6    1.98    4.16   0
   6   6   4    1.96    3.75   0
   6  -6   4    0.07    2.70   0
   8   6   2   -0.27    2.74   0
   8  -6   2    1.12    3.70   0
  -8  -6  -2   -0.42    2.70   0
  10  -6   0    0.10    3.72   0
  10   6   0   -0.56    3.81   0
 -10  -6   0    2.42    2.62   0
  12   6  -2   -0.89    2.63   0
 -12  -6   2   -0.79    3.67   0
  12  -6  -2    0.89    4.61   0
  14   6  -4   -1.89    2.70   0
 -14  -6   4    5.05    3.90   0
  16   6  -6    1.62    4.26   0
 -16  -6   6   -0.01    2.89   0
  -5  -1  16    8.62    3.97   0
  -5   1  16    2.03    4.00   0
  -3  -1  14    3.77    3.26   0
  -3   1  14    0.53    2.56   0
  -1  -1  12    0.73    1.94   0
  -1   1  12    3.03    2.75   0
   1  -1  10    0.57    2.56   0
   1   1  10    1.90    2.63   0
   3  -1   8   31.25    2.04   0
   3   1   8   33.06    2.15   0
   5  -1   6   12.03    2.49   0
   7   1   4   60.55    2.26   0
   7  -1   4   55.93    2.17   0
   9   1   2  491.63    4.87   0
  11  -1   0  606.55    6.06   0
 -11  -1   0  637.73    5.60   0
  11   1   0  596.81    5.38   0
  13   1  -2  456.09    4.77   0
 -13  -1   2  469.23    4.82   0
  13  -1  -2  474.50    5.85   0
  15  -1  -4   -0.63    2.58   0
  15   1  -4   -0.25    1.63   0
 -15   1   4   -0.15    2.58   0
 -15  -1   4   -0.21    2.37   0
 -17  -1   6   52.00    2.68   0
  17   1  -6   48.07    2.69   0
 -17   1   6   57.83    3.14   0
  17  -1  -6   50.35    2.99   0
  19   1  -8   49.82    3.00   0
  19  -1  -8   52.90    3.16   0
 -19   1   8   60.56    3.79   0
 -19  -1   8   50.97    2.31   0
  21  -1 -10   25.18    3.27   0
 -21  -1  10   26.21    3.41   0
  21   1 -10   24.60    2.22   0
 -21   1  10   25.74    3.31   0
 -23  -1  12    2.61    2.50   0
  23   1 -12    3.61    2.50   0
 -23   1  12    4.50    3.36   0
  23  -1 -12    5.65    3.39   0
  25  -1 -14    2.53    4.07   0
  25   1 -14    2.46    2.89   0
 -25  -1  14    2.00    4.00   0
 -25   1  14    0.01    4.12   0
  -4   2  15    3.38    3.92   0
  -4   2  15    1.33    3.98   0
  -4  -2  15   -1.28    2.59   0
  -2   2  13    4.44    3.38   0
  -2  -2  13    9.74    3.21   0
  -2   2  13    6.15    2.58   0
   0   2  11    8.40    2.97   0
   0   2  11    6.30    2.90   0
   0  -2  11    7.96    2.94   0
   2   2   9    8.28    2.82   0
   2  -2   9    3.57    1.89   0
   2   2   9    6.27    2.79   0
   4  -2   7    8.78    2.58   0
   4   2   7   11.91    2.82   0
   6  -2   5   64.30    2.82   0
   6   2   5   64.56    2.90   0
   8  -2   3   17.47    2.40   0
  -8  -2  -3   14.33    2.54   0
   8   2   3   15.06    2.39   0
  10   2   1    6.72    2.43   0
 -10  -2  -1    9.35    2.43   0
  10  -2   1   11.64    2.46   0
  12   2  -1    3.19    1.76   0
 -12  -2   1    3.33    1.72   0
  14   2  -3   28.19    2.59   0
 -14  -2   3   31.48    2.02   0
  14  -2  -3   34.10    2.82   0
 -16  -2   5  131.89    2.83   0
  16  -2  -5  132.77    5.07   0
  16   2  -5  136.98    3.21   0
 -18  -2   7    0.10    2.55   0
  18   2  -7   -0.82    2.59   0
  18  -2  -7    0.30    3.80   0
 -20  -2   9    4.77    2.86   0
  20   2  -9    5.89    2.00   0
  20  -2  -9    7.37    4.31   0
 -22  -2  11    7.47    2.37   0
  22   2 -11    9.47    2.41   0
  24   2 -13    1.02    3.78   0
 -24  -2  13    4.77    3.78   0
  -3   3  14    0.58    3.98   0
  -3   3  14    0.16    4.99   0
  -3  -3  14   -0.38    2.60   0
  -1  -3  12    7.95    3.32   0
  -1   3  12    6.61    4.33   0
  -1   3  12    9.65    3.48   0
   1   3  10    4.98    2.99   0
   1  -3  10    4.11    2.01   0
   1   3  10    6.06    3.06   0
   3  -3   8    2.96    1.87   0
   3   3   8    1.42    2.80   0
   5   3   6    4.45    2.83   0
   5  -3   6    4.90    2.53   0
   7   3   4  132.47    3.41   0
   7  -3   4  132.63    3.40   0
   9   3   2    0.72    1.63   0
   9  -3   2    1.81    1.78   0
  -9  -3  -2    1.34    2.59   0
  11   3   0   24.63    2.45   0
 -11  -3   0   27.97    1.91   0
  11  -3   0   24.53    2.59   0
  13  -3  -2    5.83    2.73   0
  13   3  -2    3.64    2.37   0
  13  -3  -2    5.22    2.74   0
 -13  -3   2    5.07    1.70   0
  15  -3  -4   14.99    5.11   0
 -15  -3   4   12.55    2.69   0
  15  -3  -4   14.60    5.37   0
  15   3  -4   11.58    1.96   0
 -17  -3   6    3.45    1.92   0
  17   3  -6    2.73    2.69   0
 -19  -3   8    5.04    2.89   0
  19   3  -8    5.33    2.94   0
 -21  -3  10    4.63    3.23   0
  21   3 -10    8.11    3.33   0
 -23  -3  12    0.72    3.97   0
  23   3 -12    5.55    3.87   0
  -2   4  13    2.03    4.98   0
  -2   4  13    0.19    5.27   0
  -2  -4  13    1.89    2.75   0
   0   4  11    1.75    3.75   0
   0   4  11    2.83    4.45   0
   0  -4  11    2.50    3.42   0
   2  -4   9    7.46    2.32   0
   2   4   9    9.08    3.39   0
   4  -4   7    8.36    2.16   0
   4   4   7    5.52    3.05   0
   6  -4   5    7.67    2.84   0
   6   4   5    6.96    2.07   0
   8  -4   3    1.28    1.97   0
   8   4   3    2.90    1.86   0
  -8  -4  -3    0.83    2.04   0
  10  -4   1    0.38    2.85   0
  10   4   1    3.41    2.69   0
 -10  -4  -1    0.07    2.77   0
 -12  -4   1   26.31    2.17   0
  12   4  -1   20.79    2.01   0
  12  -4  -1   21.25    2.95   0
  14  -4  -3    1.19    3.94   0
  14  -4  -3    1.19    4.00   0
  14   4  -3    3.65    2.65   0
 -14  -4   3    2.14    1.77   0
 -16  -4   5    0.60    2.04   0
  16   4  -5    0.08    2.95   0
 -18  -4   7    1.37    2.23   0
  18   4  -7    2.50    3.10   0
  20   4  -9    1.84    3.42   0
 -20  -4   9   -3.22    2.52   0
 -22  -4  11    6.38    4.06   0
  22   4 -11   11.32    4.07   0
   1   5  10    1.09    4.87   0
   1  -5  10    0.58    3.84   0
   1   5  10    0.11    5.73   0
   3  -5   8   16.12    3.71   0
   3   5   8   11.70    4.51   0
   5   5   6    0.01    3.27   0
   5  -5   6    1.69    2.32   0
   7   5   4    0.68    2.27   0
   7  -5   4    0.09    3.16   0
  -7  -5  -4    2.11    3.12   0
   9   5   2    0.10    3.09   0
   9  -5   2    0.22    2.23   0
  -9  -5  -2    2.47    2.16   0
  11  -5   0    1.55    3.17   0
 -11  -5   0    1.71    2.98   0
  11   5   0    1.52    2.34   0
  13   5  -2    1.79    2.16   0
  13  -5  -2    1.51    3.88   0
 -13  -5   2    2.24    2.18   0
  15   5  -4   -0.25    3.25   0
 -15  -5   4   -0.70    3.31   0
 -17  -5   6    2.18    3.50   0
  17   5  -6    3.19    2.45   0
 -19  -5   8    2.68    2.57   0
  19   5  -8   -0.81    2.80   0
   4   6   7    1.44    4.07   0
   4  -6   7   -1.63    4.38   0
   6  -6   5   -2.69    4.16   0
   6   6   5    1.80    4.06   0
   8   6   3    1.58    3.85   0
   8  -6   3    3.01    3.72   0
  -8  -6  -3    1.57    3.89   0
  10   6   1    2.20    2.64   0
  10  -6   1   -0.16    3.95   0
 -10  -6  -1    0.50    3.70   0
  12  -6  -1    3.37    4.67   0
  12   6  -1    3.23    2.76   0
 -12  -6   1    5.49    3.87   0
  14   6  -3    1.96    2.83   0
 -14  -6   3   -1.81    3.67   0
  16   6  -5    3.19    3.98   0
 -16  -6   5    0.97    4.11   0
  -4   0  16    0.75    4.01   0
  -2   0  14    1.39    3.31   0
   0   0  12    1.45    2.93   0
   2   0  10   31.65    2.77   0
   4   0   8   25.60    2.45   0
  10   0   2   87.26    3.05   0
  12   0   0 3891.64   12.78   0
  14   0  -2    3.95    2.22   0
 -14   0   2    1.70    2.29   0
  16   0  -4   31.61    2.57   0
 -16   0   4   39.33    2.63   0
  18   0  -6  414.67    4.87   0
 -18   0   6  433.28    4.97   0
  20   0  -8   16.43    2.90   0
 -20   0   8   17.46    2.07   0
  22   0 -10    5.65    2.90   0
 -22   0  10    4.76    3.04   0
  24   0 -12    4.28    2.43   0
 -24   0  12    2.19    3.50   0
  26   0 -14    1.88    4.03   0
 -26   0  14    2.36    3.98   0
  -3  -1  15    5.12    3.76   0
  -3   1  15    2.62    3.82   0
  -1  -1  13    3.96    3.04   0
  -1   1  13    4.65    3.33   0
   1   1  11    1.99    1.92   0
   1  -1  11    3.12    2.69   0
   3  -1   9    0.84    1.81   0
   3   1   9    2.90    2.46   0
   5  -1   7    2.16    1.63   0
   7  -1   5   18.88    1.89   0
   7   1   5   17.78    2.49   0
   9   1   3  300.42    3.72   0
 -11  -1  -1  313.38    4.17   0
  11   1   1  294.27    3.66   0
  13   1  -1  147.23    2.99   0
 -13  -1   1  163.20    3.43   0
  13  -1  -1  164.89    3.83   0
  15  -1  -3  208.94    4.30   0
  15   1  -3  200.45    3.16   0
 -15  -1   3  211.30    3.24   0
  17   1  -5   89.35    2.45   0
  17  -1  -5   86.82    3.30   0
 -17   1   5  101.12    3.49   0
 -17  -1   5   92.35    3.00   0
 -19  -1   7    8.79    2.00   0
 -19   1   7    7.87    2.86   0
  19   1  -7    7.52    2.57   0
  19  -1  -7    7.62    2.71   0
  21   1  -9   63.57    3.25   0
  21  -1  -9   65.40    3.64   0
 -21  -1   9   69.37    3.28   0
 -21   1   9   72.65    3.56   0
 -23  -1  11   -0.05    2.35   0
  23  -1 -11   -0.23    3.24   0
  23   1 -11    3.54    3.18   0
 -23   1  11   -1.30    3.39   0
 -25  -1  13   -0.30    3.79   0
  25  -1 -13   -1.93    4.74   0
 -25   1  13    0.17    4.77   0
  25   1 -13    0.81    3.76   0
  -4   2  16   -0.06    4.40   0
  -4   2  16    0.54    4.47   0
  -4  -2  16    6.17    4.12   0
  -2  -2  14    6.76    3.51   0
  -2   2  14    7.87    3.62   0
  -2   2  14    7.53    3.81   0
   0   2  12    0.59    3.05   0
   0  -2  12    1.30    2.98   0
   0   2  12    4.26    3.17   0
   2  -2  10    3.92    2.00   0
   2   2  10    3.30    2.12   0
   2   2  10    4.06    2.83   0
   4   2   8    6.41    2.70   0
   4  -2   8    3.61    1.81   0
   6  -2   6    1.02    1.70   0
   6   2   6   -0.07    2.55   0
   8  -2   4  181.80    2.92   0
   8   2   4  188.87    3.07   0
 -10  -2  -2   35.40    2.04   0
  10   2   2   31.04    2.62   0
  10  -2   2   34.51    2.58   0
  12  -2   0   14.77    2.47   0
  12   2   0   11.06    1.78   0
 -12  -2   0   16.55    2.42   0
  14   2  -2    2.82    1.67   0
  14  -2  -2    3.07    3.07   0
 -14  -2   2    2.39    2.45   0
  16  -2  -4   97.50    4.33   0
  16   2  -4   87.59    2.41   0
 -16  -2   4   99.30    2.42   0
 -18  -2   6    6.60    1.94   0
  18   2  -6    7.34    2.68   0
  18  -2  -6    7.16    3.73   0
 -20  -2   8   38.64    2.98   0
  20   2  -8   29.22    2.81   0
  20  -2  -8   40.51    4.63   0
 -22  -2  10   33.15    2.52   0
  22   2 -10   32.78    3.18   0
 -24  -2  12    3.96    2.55   0
  24   2 -12    2.99    3.49   0
  26   2 -14    1.48    4.21   0
 -26  -2  14    2.82    3.13   0
  -3   3  15    0.59    4.29   0
  -3   3  15    2.89    4.38   0
  -3  -3  15   -2.72    3.00   0
  -1  -3  13    3.81    3.56   0
  -1   3  13    0.12    4.64   0
  -1   3  13    0.19    3.71   0
   1   3  11   16.36    3.52   0
   1   3  11   20.60    3.56   0
   1  -3  11   20.53    3.26   0
   3  -3   9   -1.89    2.90   0
   3   3   9   -0.44    3.10   0
   5  -3   7   10.99    2.65   0
   5   3   7   12.92    2.88   0
   7   3   5    5.69    2.46   0
   7  -3   5    0.78    2.39   0
   9   3   3   21.74    1.94   0
  -9  -3  -3   24.62    2.63   0
   9  -3   3   16.08    2.59   0
  11   3   1    9.12    1.67   0
  11  -3   1   12.84    2.53   0
 -11  -3  -1   14.95    1.79   0
  13   3  -1   14.17    1.91   0
 -13  -3   1   15.52    1.84   0
  13  -3  -1   15.80    2.81   0
  15   3  -3   12.76    1.96   0
  15  -3  -3   16.28    3.39   0
  15  -3  -3   16.92    3.35   0
 -15  -3   3   15.31    1.97   0
 -17  -3   5    3.94    1.80   0
  17   3  -5    1.48    2.61   0
  19   3  -7   21.08    2.15   0
 -19  -3   7   26.16    3.05   0
 -21  -3   9    2.23    3.14   0
  21   3  -9    1.55    2.22   0
 -23  -3  11    9.22    2.69   0
  23   3 -11    7.64    2.47   0
 -25  -3  13    0.64    4.35   0
  25   3 -13    4.07    3.07   0
   0   4  12    2.78    4.88   0
   0   4  12    3.72    4.96   0
   0  -4  12    6.04    3.77   0
   2   4  10    4.14    3.35   0
   2   4  10    2.36    3.55   0
   2  -4  10    4.10    2.39   0
   4  -4   8    1.32    3.00   0
   4   4   8    1.65    3.21   0
   6  -4   6   10.02    2.10   0
   6   4   6    5.84    3.06   0
   8  -4   4    1.45    1.97   0
   8   4   4    2.27    2.85   0
  -8  -4  -4   -0.38    2.89   0
  10  -4   2    1.10    1.87   0
  10   4   2    3.44    1.91   0
 -10  -4  -2    4.05    2.69   0
  12  -4   0    3.26    2.94   0
  12   4   0    2.14    2.70   0
 -12  -4   0    3.61    2.85   0
  14   4  -2    6.73    2.67   0
  14  -4  -2    5.16    3.46   0
 -14  -4   2    4.84    2.71   0
  16   4  -4   -2.88    2.90   0
 -16  -4   4    2.04    2.01   0
 -18  -4   6    0.37    2.20   0
  18   4  -6    1.65    3.06   0
 -20  -4   8    2.14    3.38   0
  20   4  -8   -1.00    3.35   0
 -22  -4  10    3.98    2.70   0
  22   4 -10    4.32    3.77   0
   1   5  11    0.79    6.01   0
   1  -5  11    1.88    2.88   0
   1   5  11   -0.55    6.17   0
   3   5   9    3.22    4.64   0
   3  -5   9    0.80    2.62   0
   5  -5   7    3.06    3.39   0
   5   5   7    3.12    3.61   0
   7   5   5    5.95    3.30   0
   7  -5   5    2.94    3.24   0
  -9  -5  -3    0.38    3.18   0
   9  -5   3   -0.80    3.30   0
   9   5   3    1.34    3.30   0
 -11  -5  -1   15.07    3.15   0
  11  -5   1   16.76    3.29   0
  11   5   1   15.62    3.32   0
  13  -5  -1    0.84    3.06   0
 -13  -5   1    1.86    2.27   0
  13   5  -1    0.83    3.06   0
  15   5  -3    3.84    2.24   0
 -15  -5   3    7.70    3.20   0
  17   5  -5    0.92    3.42   0
 -17  -5   5   -0.33    3.39   0
 -19  -5   7    5.60    3.70   0
  19   5  -7   -0.55    3.78   0
  21   5  -9    1.55    4.17   0
 -21  -5   9    3.62    4.16   0
   6   6   6    2.58    4.25   0
   6  -6   6    3.39    4.19   0
   8   6   4    2.80    4.06   0
   8  -6   4    1.03    2.85   0
  10   6   2    1.53    3.92   0
  10  -6   2   -0.82    3.80   0
 -10  -6  -2    3.34    3.92   0
  12   6   0    1.65    3.79   0
  12  -6   0    2.15    3.83   0
 -12  -6   0    3.81    3.84   0
 -14  -6   2    0.92    3.89   0
  14   6  -2    0.59    2.81   0
  14  -6  -2    0.01    6.95   0
  14  -6  -2    0.16    6.91   0
  16   6  -4    3.92    3.97   0
 -16  -6   4    1.98    2.75   0
  -3  -1  16   -0.46    3.96   0
  -3   1  16    3.62    4.20   0
  -1  -1  14    0.44    3.30   0
  -1   1  14    0.41    3.50   0
   1  -1  12    2.70    1.98   0
   1   1  12   -0.44    2.99   0
   3  -1  10    2.34    1.81   0
   3   1  10    2.18    2.61   0
   5  -1   8    1.16    1.81   0
   7   1   6   13.23    1.79   0
   7  -1   6   13.57    2.44   0
   9   1   4   35.36    2.61   0
  11   1   2  256.29    3.49   0
  13  -1   0   27.47    2.64   0
 -13  -1   0   25.45    2.84   0
  13   1   0   22.42    2.03   0
  15   1  -2  199.15    3.54   0
 -15  -1   2  207.08    3.16   0
  15  -1  -2  206.77    4.09   0
  17  -1  -4  183.62    4.00   0
  17   1  -4  186.95    3.45   0
 -17  -1   4  194.25    3.62   0
  19  -1  -6   41.21    2.74   0
 -19   1   6   49.60    3.17   0
  19   1  -6   42.86    2.69   0
 -19  -1   6   42.31    2.67   0
  21   1  -8   16.54    2.98   0
  21  -1  -8   19.84    2.85   0
 -21   1   8   18.37    3.02   0
 -21  -1   8   14.81    2.16   0
  23   1 -10   18.79    3.16   0
  23  -1 -10   20.66    3.36   0
 -23   1  10   19.46    3.98   0
 -23  -1  10   24.08    3.15   0
 -25   1  12    6.53    3.79   0
  25   1 -12    7.98    3.58   0
  25  -1 -12    5.40    4.42   0
 -25  -1  12    5.70    2.60   0
  27  -1 -14    1.10    4.08   0
  27   1 -14    2.70    4.19   0
 -27   1  14    1.05    5.21   0
 -27  -1  14    0.75    4.24   0
  -2  -2  15    1.93    2.73   0
  -2   2  15    2.04    4.15   0
  -2   2  15   -0.79    3.94   0
   0   2  13   10.59    3.36   0
   0  -2  13    7.83    2.45   0
   0   2  13    7.17    2.53   0
   2   2  11    2.68    3.06   0
   2   2  11    1.28    2.21   0
   2  -2  11   -0.12    2.03   0
   4   2   9    1.68    2.90   0
   4  -2   9    1.67    2.61   0
   6  -2   7   -1.29    2.54   0
   6   2   7   -1.57    1.93   0
   8  -2   5   14.34    1.87   0
   8   2   5   14.04    1.95   0
  10  -2   3   34.32    2.55   0
  10   2   3   32.94    1.96   0
  12   2   1   23.11    1.80   0
  12  -2   1   22.56    1.90   0
 -12  -2  -1   22.20    1.88   0
  14  -2  -1    7.74    2.64   0
 -14  -2   1    7.59    1.80   0
  14   2  -1    7.34    2.42   0
  16   2  -3  282.92    3.39   0
 -16  -2   3  311.71    4.03   0
  16  -2  -3  296.50    5.18   0
  18   2  -5   58.28    2.99   0
  18  -2  -5   60.33    3.41   0
 -18  -2   5   67.14    3.06   0
 -20  -2   7   -7.74    2.54   0
  20  -2  -7    0.86    3.46   0
  20   2  -7    0.30    1.85   0
 -22  -2   9   21.75    3.17   0
  22   2  -9   14.22    2.94   0
  22  -2  -9   14.60    4.60   0
 -24  -2  11    9.38    3.47   0
  24   2 -11    9.58    3.33   0
 -26  -2  13    0.33    2.83   0
  26   2 -13   -1.58    4.06   0
  -1  -3  14   -1.08    3.86   0
  -1   3  14    1.43    3.90   0
  -1   3  14    5.18    4.19   0
   1  -3  12    8.46    3.41   0
   1   3  12    2.32    3.53   0
   1   3  12    3.61    3.58   0
   3  -3  10    5.33    2.19   0
   3   3  10    3.54    3.02   0
   3   3  10    4.36    3.11   0
   5  -3   8    7.38    2.75   0
   5   3   8    5.32    2.89   0
   7   3   6    5.21    2.64   0
   7  -3   6    7.72    2.60   0
   9   3   4    0.58    2.71   0
   9  -3   4    1.03    1.84   0
  11  -3   2    3.30    1.87   0
  11   3   2    2.89    1.64   0
 -11  -3  -2    2.63    2.60   0
  13  -3   0   72.78    3.15   0
  13   3   0   64.25    2.12   0
 -13  -3   0   72.25    2.25   0
  15  -3  -2   38.41    3.14   0
  15  -3  -2   42.56    3.28   0
  15   3  -2   40.49    2.82   0
 -15  -3   2   35.21    2.88   0
  17  -3  -4   71.25    4.96   0
  17   3  -4   78.48    3.01   0
  17  -3  -4   82.21    5.19   0
 -17  -3   4   75.74    2.41   0
 -19  -3   6    2.72    1.93   0
  19   3  -6    2.59    1.95   0
 -21  -3   8   14.21    2.29   0
  21   3  -8   12.90    3.03   0
 -23  -3  10    3.65    2.59   0
  23   3 -10    5.50    3.44   0
 -25  -3  12   -0.14    3.74   0
  25   3 -12    0.35    3.93   0
   0   4  13   -1.27    5.31   0
   0   4  13   -0.46    5.25   0
   0  -4  13    4.25    2.91   0
   2  -4  11    0.55    3.50   0
   2   4  11    0.95    3.77   0
   2   4  11   -1.08    3.72   0
   4  -4   9   10.72    2.35   0
   4   4   9   11.46    3.50   0
   6  -4   7    4.42    2.88   0
   6   4   7    5.15    3.08   0
   8  -4   5    2.34    2.82   0
   8   4   5    4.66    2.07   0
  10  -4   3    5.19    2.85   0
  10   4   3    5.28    1.99   0
 -10  -4  -3    5.63    2.87   0
  12  -4   1   16.23    2.92   0
  12   4   1   18.68    2.85   0
 -12  -4  -1   20.21    2.87   0
  14   4  -1   32.24    2.93   0
  14  -4  -1   32.07    3.82   0
 -14  -4   1   29.93    2.96   0
  16  -4  -3    0.49    3.52   0
  16   4  -3    0.18    2.00   0
  16  -4  -3    0.72    3.95   0
 -16  -4   3    1.14    1.98   0
  18   4  -5    0.69    2.12   0
 -18  -4   5   -0.49    2.16   0
 -20  -4   7    4.64    2.25   0
  20   4  -7    4.39    3.20   0
 -22  -4   9    2.58    2.60   0
  22   4  -9   -2.48    3.68   0
  24   4 -11    1.21    4.14   0
 -24  -4  11    2.76    2.84   0
   3  -5  10    2.54    4.00   0
   3   5  10    3.67    3.99   0
   3   5  10    1.56    4.12   0
   5  -5   8   -0.68    2.49   0
   5   5   8    2.44    3.85   0
   7   5   6    4.84    3.52   0
   7  -5   6    1.63    2.51   0
  -9  -5  -4    1.89    3.33   0
   9   5   4    8.67    3.31   0
   9  -5   4    6.25    2.44   0
 -11  -5  -2   11.14    3.29   0
  11   5   2    6.59    3.33   0
  11  -5   2    8.63    3.43   0
  13   5   0    0.89    3.20   0
 -13  -5   0    3.64    2.37   0
  13  -5   0    3.89    3.13   0
  15  -5  -2   -0.03    3.98   0
  15  -5  -2    1.74    4.01   0
 -15  -5   2   -1.07    3.19   0
  15   5  -2    3.71    3.12   0
  17   5  -4   -1.64    2.38   0
 -17  -5   4   -3.30    2.33   0
  19   5  -6   -1.77    2.47   0
 -19  -5   6    0.99    2.53   0
  21   5  -8    1.49    2.80   0
 -21  -5   8    5.34    3.90   0
   6   6   7    0.97    5.60   0
   6  -6   7   -2.02    3.14   0
   8   6   5    0.23    4.14   0
   8  -6   5    2.63    4.07   0
  10   6   3    1.63    2.79   0
 -10  -6  -3    0.34    3.95   0
  10  -6   3    2.70    3.90   0
  12   6   1    4.03    3.94   0
  12  -6   1   -0.06    4.13   0
 -12  -6  -1    2.66    3.98   0
  14   6  -1    6.91    3.77   0
  14  -6  -1    0.33    4.75   0
 -14  -6   1    3.39    3.86   0
  16   6  -3    1.55    4.00   0
 -16  -6   3    0.39    4.00   0
 -18  -6   5   -0.19    3.09   0
  -2   0  16    1.16    4.00   0
   0   0  14    2.50    3.35   0
   2   0  12    3.93    1.91   0
   4   0  10   11.14    2.07   0
   6   0   8    5.77    1.65   0
  12   0   2  158.53    2.90   0
  14   0   0  902.18    6.12   0
  16   0  -2   16.30    1.81   0
 -16   0   2   17.51    2.44   0
  18   0  -4   11.72    2.48   0
 -18   0   4   11.64    2.57   0
 -20   0   6   20.68    2.84   0
  20   0  -6   17.05    2.79   0
 -22   0   8  430.52    4.59   0
  22   0  -8  385.03    4.39   0
  24   0 -10   12.87    2.44   0
 -24   0  10   16.31    3.32   0
 -26   0  12    0.63    3.55   0
  26   0 -12    0.24    3.62   0
  28   0 -14    2.21    3.10   0
 -28   0  14    0.14    4.29   0
  -1  -1  15    1.44    2.50   0
  -1   1  15    1.91    3.77   0
   1   1  13    0.65    3.21   0
   1  -1  13    1.80    2.17   0
   3   1  11    8.31    2.22   0
   3  -1  11    6.22    2.02   0
   5   1   9    8.01    2.54   0
   5  -1   9    7.84    2.60   0
   7  -1   7   13.35    1.81   0
   9   1   5   18.30    2.55   0
   9  -1   5   19.67    2.43   0
  11   1   3    1.96    1.69   0
 -13  -1  -1  282.36    3.62   0
  13  -1   1  282.87    4.11   0
  13   1   1  279.39    3.97   0
 -15  -1   1   38.45    2.11   0
  15   1  -1   36.09    2.69   0
  15  -1  -1   35.90    2.73   0
  17  -1  -3  228.69    4.21   0
 -17  -1   3  242.92    3.31   0
  17   1  -3  214.91    3.23   0
 -19   1   5  252.12    4.57   0
  19  -1  -5  209.66    4.26   0
  19   1  -5  213.64    3.63   0
 -19  -1   5  234.54    3.69   0
 -21   1   7  193.07    4.21   0
  21   1  -7  164.48    3.61   0
  21  -1  -7  156.31    3.91   0
 -21  -1   7  170.42    3.74   0
  23   1  -9    6.71    2.08   0
  23  -1  -9   11.14    2.99   0
 -23   1   9   12.28    3.14   0
 -23  -1   9    8.01    2.11   0
  25  -1 -11    6.97    3.25   0
  25   1 -11    5.74    2.65   0
 -25   1  11    7.27    3.53   0
 -25  -1  11    3.94    2.67   0
  27  -1 -13    2.06    3.93   0
 -27   1  13    1.35    3.99   0
 -27  -1  13    5.85    3.73   0
  27   1 -13    1.69    3.89   0
   0  -2  14    5.88    3.59   0
   0   2  14    1.25    3.77   0
   0   2  14    1.66    2.65   0
   2   2  12    2.65    2.14   0
   2   2  12    3.24    3.15   0
   2  -2  12    2.09    3.07   0
   4   2  10    4.19    2.85   0
   4   2  10    1.74    2.09   0
   4  -2  10    2.15    2.77   0
   6  -2   8   47.16    2.84   0
   6   2   8   50.50    2.25   0
   8  -2   6   11.01    2.44   0
   8   2   6   11.19    1.94   0
  10  -2   4   72.76    2.21   0
  10   2   4   72.74    2.93   0
 -12  -2  -2   39.76    2.68   0
  12  -2   2   43.32    2.75   0
  12   2   2   33.41    1.94   0
  14   2   0    3.70    1.66   0
 -14  -2   0    4.99    2.47   0
  16  -2  -2   24.41    2.81   0
  16   2  -2   24.67    1.83   0
 -16  -2   2   21.07    1.88   0
  18  -2  -4  409.63    6.43   0
 -18  -2   4  452.90    4.24   0
  18   2  -4  392.46    3.83   0
  20  -2  -6    0.75    2.78   0
 -20  -2   6    0.37    2.51   0
  20   2  -6    1.17    1.87   0
  22   2  -8    9.08    2.06   0
 -22  -2   8    6.86    2.98   0
  22  -2  -8    6.24    3.80   0
  24   2 -10    3.05    3.23   0
  24  -2 -10    1.18    4.69   0
 -24  -2  10   -0.71    2.35   0
  26   2 -12    1.58    2.75   0
 -26  -2  12    4.37    3.77   0
   1  -3  13   -1.16    3.61   0
   1   3  13    1.19    3.74   0
   1   3  13    5.57    3.97   0
   3  -3  11   -3.79    3.18   0
   3   3  11    0.31    3.21   0
   3   3  11   -0.12    3.30   0
   5   3   9   -0.86    2.82   0
   5  -3   9    0.37    2.08   0
   7  -3   7    9.21    1.79   0
   7   3   7    6.03    2.75   0
   9   3   5   91.46    3.15   0
   9  -3   5   79.42    2.44   0
  11  -3   3    7.31    2.76   0
  11   3   3    7.46    2.55   0
 -11  -3  -3    9.71    2.61   0
  13   3   1    0.83    1.59   0
  13  -3   1    4.53    2.60   0
 -13  -3  -1    2.40    2.58   0
  15  -3  -1  236.31    3.98   0
  15   3  -1  232.51    3.75   0
 -15  -3   1  227.47    3.30   0
  17   3  -3    0.14    2.59   0
  17  -3  -3    0.40    2.72   0
  17  -3  -3   -0.55    3.27   0
 -17  -3   3    0.62    2.63   0
  19  -3  -5   16.85    5.58   0
  19   3  -5   17.10    2.07   0
  19  -3  -5   16.28    5.63   0
 -19  -3   5   17.43    2.88   0
  21   3  -7    1.56    2.95   0
 -21  -3   7    2.39    2.09   0
 -23  -3   9    3.01    2.27   0
  23   3  -9    0.79    2.15   0
 -25  -3  11    4.78    3.80   0
  25   3 -11   11.77    2.72   0
   2   4  12    0.09    4.06   0
   2   4  12    0.65    4.86   0
   2  -4  12   -1.73    2.74   0
   4  -4  10    2.14    3.42   0
   4   4  10    5.30    3.65   0
   6   4   8    1.82    3.26   0
   6  -4   8   -1.28    3.06   0
   8   4   6   10.06    3.17   0
   8  -4   6    5.60    2.00   0
  10   4   4   32.10    3.21   0
  10  -4   4   35.26    3.20   0
  12  -4   2   22.87    2.99   0
  12   4   2   16.02    2.80   0
 -12  -4  -2   18.66    2.19   0
  14  -4   0   37.40    3.26   0
 -14  -4   0   38.70    2.27   0
  14   4   0   35.08    2.23   0
  16  -4  -2   40.76    4.04   0
  16  -4  -2   39.77    3.33   0
  16   4  -2   38.39    2.36   0
 -16  -4   2   46.39    3.16   0
  18   4  -4    6.90    2.12   0
 -18  -4   4    4.88    2.03   0
  20   4  -6    0.51    3.18   0
 -20  -4   6    2.75    2.24   0
 -22  -4   8   -6.35    3.43   0
  22   4  -8    4.02    3.41   0
  24   4 -10    1.83    4.07   0
 -24  -4  10    5.75    2.84   0
   3  -5  11   -3.02    4.37   0
   5   5   9    1.74    3.98   0
   5  -5   9    1.95    3.66   0
   7   5   7    1.46    3.60   0
   7  -5   7   -0.49    2.60   0
   9   5   5    2.87    3.49   0
   9  -5   5    4.16    3.60   0
 -11  -5  -3   16.81    3.39   0
  11   5   3   10.37    3.49   0
  11  -5   3   14.12    3.58   0
  13   5   1    0.96    2.35   0
 -13  -5  -1    0.15    3.26   0
  13  -5   1   -1.66    3.20   0
  15  -5  -1   -1.44    3.19   0
 -15  -5   1    0.72    2.19   0
  15   5  -1   -1.34    2.25   0
 -17  -5   3    1.76    2.41   0
  17   5  -3    1.65    3.45   0
  19   5  -5    6.29    3.57   0
 -19  -5   5    7.25    2.43   0
  21   5  -7   -0.07    3.97   0
 -21  -5   7    0.13    2.82   0
   8  -6   6    4.86    3.09   0
   8   6   6    1.21    4.47   0
  10  -6   4    1.18    4.07   0
  10   6   4    4.90    4.09   0
  12   6   2    1.98    4.02   0
 -12  -6  -2    0.49    4.03   0
  12  -6   2    1.63    4.14   0
  14   6   0   -1.50    4.04   0
  14  -6   0    1.89    4.09   0
 -14  -6   0    3.65    4.07   0
  16   6  -2    7.24    3.92   0
 -16  -6   2    3.36    3.90   0
  18   6  -4   10.90    4.33   0
 -18  -6   4    6.29    2.99   0
  -1  -1  16   -1.92    3.89   0
  -1   1  16    1.24    4.24   0
   1  -1  14    3.01    2.46   0
   1   1  14    1.65    3.49   0
   3   1  12    3.78    3.01   0
   3  -1  12    3.39    2.15   0
   5  -1  10   14.96    2.59   0
   5   1  10   16.88    2.05   0
   7  -1   8    6.80    2.71   0
   9   1   6    3.48    2.37   0
   9  -1   6    1.59    2.27   0
  11   1   4    3.44    1.84   0
  13   1   2   70.47    2.98   0
 -15  -1   0  129.43    3.31   0
  15  -1   0  130.23    3.30   0
  15   1   0  124.43    2.69   0
  17   1  -2   51.80    2.71   0
 -17  -1   2   53.15    2.81   0
  17  -1  -2   49.10    2.38   0
  19  -1  -4  166.25    3.76   0
  19   1  -4  156.61    3.31   0
 -19  -1   4  168.27    3.36   0
  21  -1  -6  131.72    3.73   0
 -21   1   6  159.34    3.85   0
  21   1  -6  120.13    2.75   0
 -21  -1   6  135.71    2.88   0
  23  -1  -8   33.81    3.26   0
 -23  -1   8   37.62    3.06   0
 -23   1   8   42.11    3.29   0
  23   1  -8   33.16    2.28   0
  25   1 -10    0.88    2.16   0
  25  -1 -10    0.07    3.16   0
 -25   1  10    0.62    3.30   0
 -25  -1  10    0.14    3.22   0
  27  -1 -12    8.72    3.78   0
  27   1 -12    7.73    3.77   0
 -27   1  12    8.82    3.93   0
 -27  -1  12    6.37    3.78   0
   0  -2  15   -1.67    2.85   0
   0   2  15    1.85    4.01   0
   0   2  15    1.27    4.17   0
   2   2  13    1.96    2.38   0
   2  -2  13   -1.27    2.32   0
   2   2  13    1.73    2.50   0
   4   2  11    2.39    2.24   0
   4  -2  11   -3.08    2.18   0
   4   2  11   -0.02    2.25   0
   6   2   9   -1.55    2.85   0
   6  -2   9   -0.52    2.07   0
   8   2   7   36.85    2.85   0
   8  -2   7   40.18    2.09   0
  10  -2   5    4.45    2.25   0
  10   2   5    2.29    1.60   0
  12  -2   3   36.49    2.62   0
  12   2   3   33.07    1.95   0
  14   2   1   28.70    2.56   0
 -14  -2  -1   38.55    2.64   0
  16   2  -1   85.89    2.91   0
  16  -2  -1   98.02    3.32   0
 -16  -2   1   96.35    2.53   0
  18   2  -3  277.23    3.46   0
 -18  -2   3  300.93    3.61   0
  18  -2  -3  291.96    5.05   0
  20  -2  -5   17.21    2.86   0
  20   2  -5   15.55    2.71   0
 -20  -2   5   20.77    2.74   0
  22  -2  -7    0.14    3.48   0
  22   2  -7    5.10    2.82   0
 -22  -2   7    3.89    2.76   0
  24  -2  -9   21.35    4.16   0
  24   2  -9   16.40    3.16   0
 -24  -2   9   13.68    3.14   0
  26   2 -11    8.70    2.48   0
 -26  -2  11   10.30    3.59   0
  28   2 -13   -0.36    2.93   0
 -28  -2  13   -0.00    4.25   0
   1  -3  14   -1.59    3.87   0
   1   3  14   -2.49    4.16   0
   1   3  14    0.27    4.06   0
   3  -3  12    0.63    3.47   0
   3   3  12   -0.34    3.55   0
   3   3  12    0.37    3.47   0
   5  -3  10    1.65    2.16   0
   5   3  10   -0.68    3.22   0
   7  -3   8   11.95    2.85   0
   7   3   8   11.03    2.99   0
   9   3   6   16.80    2.93   0
   9  -3   6   15.46    2.63   0
  11   3   4   -0.53    2.51   0
  11  -3   4    1.03    2.56   0
  13   3   2    0.27    2.55   0
  13  -3   2    2.57    1.83   0
 -13  -3  -2    0.26    1.70   0
  15   3   0   30.43    2.09   0
 -15  -3   0   27.84    1.95   0
  15  -3   0   32.78    2.97   0
  17   3  -2  234.33    3.72   0
  17  -3  -2  250.49    4.82   0
 -17  -3   2  244.19    3.87   0
  17  -3  -2  252.22    4.74   0
  19  -3  -4   26.10    3.26   0
  19  -3  -4   33.06    3.84   0
 -19  -3   4   35.26    2.92   0
  19   3  -4   30.23    2.97   0
  21   3  -6    0.71    2.03   0
 -21  -3   6    0.48    2.92   0
  23   3  -8    3.89    3.17   0
 -23  -3   8   10.69    3.21   0
  25   3 -10    1.78    2.44   0
 -25  -3  10    2.22    2.56   0
  27   3 -12    2.45    2.94   0
 -27  -3  12   -1.72    2.96   0
   2   4  13    3.28    4.44   0
   2   4  13    4.72    4.24   0
   2  -4  13   -3.40    4.20   0
   4  -4  11   -0.41    2.58   0
   4   4  11    0.98    3.99   0
   4   4  11    1.23    3.69   0
   6   4   9    2.68    3.51   0
   6  -4   9    0.69    3.25   0
   8   4   7    4.34    2.21   0
   8  -4   7    3.63    2.98   0
  10   4   5    2.12    2.03   0
  10  -4   5    0.54    2.84   0
  12   4   3    9.14    2.03   0
  12  -4   3    7.84    2.15   0
 -12  -4  -3   15.73    3.06   0
  14  -4   1   80.23    3.54   0
  14   4   1   75.07    3.28   0
 -14  -4  -1   77.53    2.49   0
  16  -4  -1    1.82    2.82   0
  16   4  -1   -1.15    2.01   0
 -16  -4   1   -3.03    2.90   0
  18   4  -3   26.89    2.14   0
 -18  -4   3   29.22    2.16   0
  18  -4  -3   27.42    4.27   0
  18  -4  -3   25.76    4.22   0
 -20  -4   5    1.10    2.19   0
  20   4  -5    2.26    3.09   0
  22   4  -7   11.66    3.53   0
 -22  -4   7   20.44    2.62   0
  24   4  -9    0.62    3.87   0
 -24  -4   9   -0.20    2.66   0
   5   5  10    0.49    4.22   0
   5  -5  10    0.74    4.05   0
   7   5   8    4.04    3.95   0
   7  -5   8    4.42    3.74   0
   9   5   6    2.91    3.57   0
   9  -5   6    2.29    2.54   0
  11   5   4   13.39    3.46   0
  11  -5   4    9.80    2.50   0
  13   5   2    5.33    2.43   0
 -13  -5  -2    6.77    2.37   0
  13  -5   2    7.91    3.40   0
 -15  -5   0   15.09    2.51   0
  15   5   0    8.32    2.42   0
  15  -5   0   15.30    3.52   0
  17  -5  -2    5.31    4.30   0
  17  -5  -2    3.12    4.36   0
 -17  -5   2    2.07    2.32   0
  17   5  -2    4.70    3.39   0
  19   5  -4    3.02    2.50   0
 -19  -5   4    6.11    3.58   0
  21   5  -6   -4.07    2.60   0
 -21  -5   6    3.49    3.76   0
  23   5  -8    0.31    4.21   0
 -23  -5   8   -3.53    2.94   0
  10  -6   5    1.72    4.13   0
  10   6   5   -0.04    4.31   0
 -12  -6  -3   -3.23    2.95   0
  12  -6   3    5.07    4.07   0
  12   6   3    0.12    2.95   0
  14  -6   1   -0.83    4.11   0
 -14  -6  -1    4.28    3.93   0
  14   6   1   -1.86    2.91   0
  16   6  -1    1.79    2.92   0
  16  -6  -1    1.10    4.85   0
  16  -6  -1    2.15    4.14   0
 -16  -6   1    0.96    4.05   0
  18   6  -3    4.50    4.17   0
 -18  -6   3    1.56    4.15   0
   0   0  16    0.33    4.10   0
   2   0  14    0.17    3.33   0
   4   0  12   26.95    3.27   0
   6   0  10    3.53    1.80   0
   8   0   8   10.72    2.55   0
  12   0   4  146.48    3.32   0
  14   0   2   79.40    2.85   0
  16   0   0  159.41    2.90   0
  18   0  -2  112.95    3.19   0
 -18   0   2  130.43    2.78   0
  20   0  -4    2.00    1.66   0
 -20   0   4    1.02    2.57   0
  22   0  -6  592.05    5.63   0
 -22   0   6  663.97    5.83   0
  24   0  -8    1.01    2.91   0
 -24   0   8    1.91    2.91   0
 -26   0  10    4.67    3.45   0
  26   0 -10    9.28    3.21   0
  28   0 -12   11.73    2.85   0
 -28   0  12   18.42    3.89   0
   1  -1  15   -1.28    3.78   0
   1   1  15    1.39    3.96   0
   3  -1  13    2.10    2.16   0
   3   1  13    2.88    2.30   0
   5  -1  11    6.09    2.14   0
   5   1  11    5.84    2.91   0
   7  -1   9   27.77    2.02   0
   9   1   7   22.46    1.98   0
   9  -1   7   21.45    1.99   0
  11   1   5    1.59    2.42   0
  13   1   3   96.45    2.44   0
  15  -1   1   17.46    2.61   0
  15   1   1   17.86    2.54   0
  17   1  -1   14.43    1.68   0
 -17  -1   1   19.33    2.53   0
  17  -1  -1   17.31    1.89   0
  19  -1  -3  195.69    3.68   0
  19   1  -3  193.95    2.99   0
 -19  -1   3  211.19    3.08   0
  21  -1  -5    5.18    1.96   0
  21   1  -5    7.91    2.61   0
 -21  -1   5    6.62    2.59   0
 -23   1   7   94.89    3.62   0
  23  -1  -7   75.29    3.41   0
  23   1  -7   70.75    3.21   0
 -23  -1   7   78.17    2.60   0
  25   1  -9   14.27    2.37   0
  25  -1  -9   15.33    3.23   0
 -25   1   9   17.18    3.24   0
 -25  -1   9   19.34    3.13   0
  27   1 -11    3.79    2.44   0
 -27   1  11    5.14    3.71   0
  27  -1 -11    2.85    3.63   0
 -27  -1  11    5.77    3.44   0
 -29  -1  13   -2.32    4.18   0
 -29   1  13   -0.19    4.28   0
  29   1 -13    0.14    4.12   0
  29  -1 -13    0.85    5.09   0
   2   2  14    0.32    3.73   0
   2  -2  14    0.64    2.57   0
   2   2  14    1.92    2.75   0
   4  -2  12   -1.83    3.35   0
   4   2  12    4.00    3.40   0
   4   2  12    2.23    3.31   0
   6   2  10    0.16    2.32   0
   6  -2  10   -0.75    2.86   0
   8  -2   8   33.39    2.80   0
   8   2   8   43.46    2.93   0
  10   2   6    2.86    2.57   0
  10  -2   6    8.74    2.58   0
  12  -2   4   10.47    1.71   0
  12   2   4   12.93    2.44   0
  14   2   2   32.12    2.58   0
  14  -2   2   35.02    2.71   0
 -14  -2  -2   31.09    1.92   0
  16  -2   0   49.10    2.39   0
  16   2   0   42.93    2.15   0
 -16  -2   0   51.73    2.20   0
  18   2  -2  290.62    3.88   0
 -18  -2   2  309.32    4.11   0
  18  -2  -2  309.25    4.94   0
  20  -2  -4  131.58    3.92   0
  20   2  -4  131.29    2.77   0
 -20  -2   4  138.59    2.77   0
  22  -2  -6    2.65    3.35   0
  22   2  -6    1.40    2.69   0
 -22  -2   6   -1.33    1.81   0
  24  -2  -8    1.99    3.79   0
 -24  -2   8    3.63    2.16   0
  24   2  -8    4.52    3.04   0
  26   2 -10    5.65    2.40   0
  26  -2 -10    6.10    4.92   0
 -26  -2  10    6.68    3.37   0
  28   2 -12    2.05    4.08   0
 -28  -2  12    2.86    2.86   0
   3  -3  13   -1.45    2.63   0
   3   3  13    2.05    3.80   0
   3   3  13   -0.16    2.69   0
   5   3  11    0.18    3.36   0
   5  -3  11    1.72    2.36   0
   5   3  11    1.71    2.40   0
   7  -3   9    3.99    3.00   0
   7   3   9    0.04    3.09   0
   9  -3   7    2.75    1.95   0
   9   3   7   -1.01    3.05   0
  11   3   5   53.64    2.39   0
  11  -3   5   54.98    3.09   0
  13   3   3    0.76    2.55   0
  13  -3   3    1.13    1.87   0
 -13  -3  -3    0.68    2.64   0
  15   3   1   88.29    2.99   0
 -15  -3  -1   94.31    3.07   0
  15  -3   1   87.84    3.26   0
  17   3  -1  146.72    2.81   0
  17  -3  -1  164.86    4.04   0
  17  -3  -1  170.39    3.98   0
 -17  -3   1  165.54    2.89   0
  19   3  -3   28.27    2.15   0
  19  -3  -3   38.26    3.24   0
 -19  -3   3   38.43    2.22   0
  19  -3  -3   35.40    3.30   0
  21  -3  -5   11.66    4.33   0
  21  -3  -5    9.71    4.31   0
  21   3  -5    7.96    2.83   0
 -21  -3   5   11.32    2.12   0
 -23  -3   7    4.20    2.98   0
  23   3  -7    3.94    2.09   0
  25   3  -9    1.10    3.42   0
 -25  -3   9    2.29    3.52   0
  27   3 -11    0.32    3.96   0
 -27  -3  11    2.61    4.04   0
   4  -4  12   -0.12    3.86   0
   4   4  12    1.05    5.18   0
   4   4  12    2.06    3.98   0
   6   4  10   -0.02    3.77   0
   6  -4  10   -2.52    2.32   0
   8   4   8    3.35    3.24   0
   8  -4   8    1.25    3.14   0
  10   4   6   13.01    2.45   0
  10  -4   6   15.34    2.26   0
  12   4   4   11.61    3.02   0
  12  -4   4   12.12    2.35   0
  14   4   2   25.98    2.95   0
  14  -4   2   25.68    2.32   0
 -14  -4  -2   24.24    2.97   0
  16  -4   0  116.44    3.93   0
  16   4   0  118.47    3.52   0
 -16  -4   0  123.27    3.54   0
  18  -4  -2    3.81    3.09   0
  18  -4  -2    4.14    3.67   0
 -18  -4   2    3.47    1.98   0
  18   4  -2    3.25    2.03   0
  20   4  -4    6.62    3.12   0
 -20  -4   4   10.66    3.14   0
 -22  -4   6    0.66    3.31   0
  22   4  -6   -4.28    3.36   0
  24   4  -8   -3.41    2.63   0
 -24  -4   8    0.68    2.61   0
  26   4 -10    1.60    2.94   0
 -26  -4  10    3.41    4.08   0
   7   5   9   -0.00    4.18   0
   7  -5   9    4.00    2.80   0
   9  -5   7    2.07    3.62   0
   9   5   7   -0.41    3.75   0
  11  -5   5   -3.38    3.55   0
  11   5   5    0.65    3.57   0
  13  -5   3    1.15    2.40   0
 -13  -5  -3   -0.41    3.55   0
  13   5   3    2.79    2.53   0
 -15  -5  -1   10.12    2.51   0
  15   5   1   11.36    3.37   0
  15  -5   1   14.37    3.64   0
  17  -5  -1   -0.63    4.23   0
  17  -5  -1    0.62    4.26   0
 -17  -5   1    1.86    3.29   0
  17   5  -1   -0.44    2.32   0
 -19  -5   3    8.57    3.63   0
  19   5  -3   10.06    2.46   0
  21   5  -5   15.42    2.64   0
 -21  -5   5   14.24    3.80   0
  23   5  -7    0.56    2.94   0
 -23  -5   7   -1.67    4.20   0
  12  -6   4   -0.59    3.10   0
  12   6   4    1.58    4.31   0
  14  -6   2    0.82    4.11   0
 -14  -6  -2    4.00    3.92   0
  14   6   2    4.27    4.31   0
  16   6   0    1.58    4.13   0
  16  -6   0   -0.50    4.21   0
 -16  -6   0   -6.88    2.87   0
  18   6  -2    0.70    4.24   0
 -18  -6   2    3.01    4.13   0
   1  -1  16    3.76    4.13   0
   1   1  16    0.72    2.94   0
   3   1  14   -0.79    3.72   0
   3  -1  14    3.13    3.56   0
   5   1  12    3.74    3.18   0
   5  -1  12    0.74    2.15   0
   7  -1  10    5.12    2.82   0
   7   1  10    2.97    2.75   0
   9  -1   8   39.37    2.13   0
   9   1   8   39.78    2.95   0
  11   1   6   70.34    2.83   0
  11  -1   6   69.81    2.27   0
  13   1   4    8.79    2.43   0
  15   1   2  220.53    3.07   0
  15  -1   2  235.41    3.81   0
  17  -1   0   33.16    2.12   0
 -17  -1   0   40.56    2.71   0
  17   1   0   34.01    2.52   0
  19   1  -2    2.32    1.64   0
 -19  -1   2    1.24    2.50   0
  19  -1  -2    3.58    2.59   0
  21  -1  -4  175.90    3.87   0
  21   1  -4  174.33    3.41   0
 -21  -1   4  205.88    3.08   0
  23  -1  -6   -0.11    1.97   0
  23   1  -6    2.16    2.68   0
 -23  -1   6    0.13    2.02   0
 -25   1   8   22.53    3.28   0
  25  -1  -8   17.59    3.19   0
 -25  -1   8   18.73    3.25   0
  25   1  -8   15.39    2.05   0
  27   1 -10   15.76    3.45   0
  27  -1 -10   17.43    3.56   0
 -27  -1  10   21.85    3.44   0
 -27   1  10   17.63    3.63   0
  29  -1 -12    0.16    3.84   0
  29   1 -12    0.98    2.77   0
 -29   1  12    2.74    4.15   0
 -29  -1  12    1.75    2.93   0
   2  -2  15    4.61    3.96   0
   2   2  15    0.82    4.31   0
   2   2  15    3.57    4.24   0
   4   2  13    2.18    3.57   0
   4  -2  13   -0.95    3.52   0
   4   2  13    1.94    2.61   0
   6   2  11    2.60    2.21   0
   6   2  11   -0.07    2.19   0
   6  -2  11    2.46    3.04   0
   8  -2   9   30.38    3.01   0
   8   2   9   35.94    3.22   0
  10  -2   7   37.00    2.08   0
  10   2   7   34.50    2.26   0
  12  -2   5    4.60    1.85   0
  12   2   5    1.86    1.70   0
  14  -2   3   24.01    2.74   0
  14   2   3   20.57    2.52   0
  16   2   1   48.07    2.81   0
 -16  -2  -1   54.80    2.93   0
  18   2  -1    2.24    2.53   0
  18  -2  -1    0.20    2.65   0
 -18  -2   1    1.89    1.88   0
  20   2  -3    5.62    1.93   0
 -20  -2   3   11.96    2.68   0
  20  -2  -3    7.52    2.78   0
  22  -2  -5    0.20    2.79   0
  22   2  -5   -0.97    1.87   0
 -22  -2   5    1.39    1.80   0
  24   2  -7    0.84    2.11   0
  24  -2  -7    0.45    3.67   0
 -24  -2   7   -1.03    1.91   0
  26   2  -9    5.48    2.38   0
  26  -2  -9    5.79    4.15   0
 -26  -2   9    6.76    2.40   0
  28  -2 -11    3.80    6.31   0
  28   2 -11    6.28    3.81   0
 -28  -2  11    3.55    2.72   0
   3  -3  14    4.72    4.18   0
   3   3  14    2.00    4.11   0
   3   3  14    2.33    4.17   0
   5  -3  12    2.69    3.64   0
   5   3  12    0.42    3.65   0
   5   3  12    2.68    3.73   0
   7   3  10   -0.22    3.23   0
   7  -3  10   -0.28    3.17   0
   9  -3   8   27.12    2.07   0
   9   3   8   27.94    3.31   0
  11   3   6    7.36    2.77   0
  11  -3   6    9.59    2.84   0
  13   3   4    5.01    1.98   0
  13  -3   4    4.28    2.66   0
 -15  -3  -2    2.18    2.65   0
  15   3   2    3.09    2.54   0
  15  -3   2    1.90    2.75   0
  17   3   0   19.49    1.99   0
 -17  -3   0   20.16    2.02   0
  17  -3   0   18.22    2.84   0
  19  -3  -2   13.39    2.89   0
  19   3  -2    7.96    2.78   0
  19  -3  -2    6.32    2.94   0
 -19  -3   2   11.63    2.77   0
  21  -3  -4    7.72    3.67   0
  21  -3  -4    6.08    3.57   0
  21   3  -4    1.95    2.09   0
 -21  -3   4    4.88    2.82   0
  23  -3  -6    2.51    5.39   0
  23  -3  -6    2.78    5.47   0
  23   3  -6    0.84    3.03   0
 -23  -3   6    3.70    3.09   0
  25   3  -8    0.60    2.29   0
 -25  -3   8   -2.02    2.27   0
  27   3 -10    1.89    3.78   0
 -27  -3  10    8.00    3.77   0
   6   4  11    3.39    4.07   0
   6  -4  11   -1.12    3.67   0
   6   4  11    1.06    3.83   0
   8   4   9    0.61    3.60   0
   8  -4   9    1.89    2.38   0
  10   4   7   -2.55    3.37   0
  10  -4   7    2.03    2.09   0
  12   4   5   18.77    3.22   0
  12  -4   5   17.06    3.11   0
  14   4   3    1.28    2.88   0
 -14  -4  -3   -0.15    2.82   0
  14  -4   3    0.72    3.21   0
  16   4   1   -3.94    3.04   0
  16  -4   1    1.25    3.24   0
 -16  -4  -1    0.29    2.93   0
  18  -4  -1    7.24    3.05   0
  18   4  -1    2.87    2.87   0
  18  -4  -1    6.59    3.11   0
 -18  -4   1    4.28    2.30   0
  20  -4  -3    3.85    3.99   0
  20   4  -3    9.52    3.13   0
 -20  -4   3    3.34    3.08   0
  20  -4  -3    3.88    3.99   0
 -22  -4   5    3.72    2.35   0
  22   4  -5   -3.46    3.25   0
  24   4  -7    3.78    2.53   0
 -24  -4   7    4.84    3.54   0
  26   4  -9    2.67    4.01   0
 -26  -4   9    0.55    4.00   0
   7   5  10    1.85    4.34   0
   7  -5  10    4.02    3.05   0
   9  -5   8   -0.68    2.78   0
   9   5   8    1.70    4.11   0
  11  -5   6    1.80    3.55   0
  11   5   6   -0.39    3.72   0
  13  -5   4    6.11    3.58   0
  13   5   4    3.67    3.43   0
  15  -5   2    9.56    3.39   0
  15   5   2    8.89    2.63   0
 -15  -5  -2    3.31    3.53   0
 -17  -5   0   -1.20    2.35   0
  17   5   0    0.82    2.41   0
  17  -5   0    1.35    3.58   0
 -19  -5   2   -0.42    2.53   0
  19  -5  -2   -1.03    4.40   0
  19  -5  -2   -0.78    4.36   0
  19   5  -2   -0.57    3.51   0
 -21  -5   4    4.43    2.68   0
  21   5  -4   14.22    3.81   0
  23   5  -6    6.41    3.98   0
 -23  -5   6    4.36    4.05   0
 -14  -6  -3    1.86    4.36   0
  14  -6   3    3.97    4.32   0
  14   6   3    3.29    4.27   0
  16  -6   1    2.27    4.30   0
 -16  -6  -1    3.80    4.23   0
  16   6   1   -4.19    2.98   0
  18   6  -1    0.61    3.00   0
  18  -6  -1    1.43    5.17   0
  18  -6  -1    0.75    5.41   0
 -18  -6   1    1.25    4.22   0
   2   0  16    6.56    4.20   0
   4   0  14    2.26    3.55   0
   6   0  12    3.19    2.15   0
   8   0  10   30.94    2.94   0
  14   0   4 1842.27    8.14   0
  16   0   2    0.10    2.41   0
  18   0   0    0.14    1.59   0
  20   0  -2    3.46    2.46   0
 -20   0   2    0.92    1.88   0
  22   0  -4    6.30    2.52   0
 -22   0   4    2.24    2.65   0
  24   0  -6   61.83    2.99   0
 -24   0   6   59.38    3.08   0
 -26   0   8    3.25    2.93   0
  26   0  -8    0.60    3.08   0
  28   0 -10   -0.40    3.31   0
 -28   0  10    0.59    3.52   0
  30   0 -12    0.89    2.84   0
 -30   0  12    0.45    4.09   0
   3  -1  15    2.82    3.84   0
   3   1  15   -3.09    4.02   0
   5   1  13    8.55    2.50   0
   5  -1  13    7.36    3.28   0
   7  -1  11    1.92    2.20   0
   7   1  11    0.61    2.12   0
   9  -1   9   40.94    3.01   0
   9   1   9   47.40    2.42   0
  11  -1   7   63.46    2.30   0
  11   1   7   64.77    2.29   0
  13   1   5  217.17    3.22   0
  15   1   3   37.99    1.93   0
  17  -1   1  205.57    3.28   0
  17   1   1  213.04    3.42   0
  19   1  -1    3.69    1.81   0
 -19  -1   1    1.56    1.76   0
  19  -1  -1    2.64    2.59   0
  21  -1  -3   19.38    2.54   0
  21   1  -3   20.81    2.57   0
 -21  -1   3   19.45    2.04   0
 -23  -1   5   23.10    1.94   0
  23  -1  -5   16.04    2.10   0
  23   1  -5   15.68    2.70   0
  25  -1  -7    2.64    2.97   0
  25   1  -7    0.53    2.00   0
 -25  -1   7   -0.68    2.87   0
  27   1  -9    1.97    3.16   0
  27  -1  -9    0.72    3.37   0
 -27   1   9    2.13    3.29   0
 -27  -1   9    1.67    2.31   0
  29   1 -11    2.27    3.73   0
 -29   1  11    3.51    3.90   0
 -29  -1  11    3.85    2.75   0
  29  -1 -11    2.46    3.87   0
   4   2  14    4.61    4.06   0
   4  -2  14    6.25    3.83   0
   4   2  14    5.79    4.17   0
   6   2  12    3.79    3.31   0
   6   2  12    6.47    3.59   0
   6  -2  12    5.60    3.32   0
   8  -2  10   -0.96    2.12   0
   8   2  10   -1.05    2.23   0
  10  -2   8   84.23    2.56   0
  10   2   8   89.86    3.32   0
  12  -2   6    6.66    1.87   0
  12   2   6    7.26    2.70   0
  14  -2   4    5.20    2.40   0
  14   2   4    2.03    2.42   0
  16   2   2  174.95    2.91   0
  18   2   0  189.27    3.54   0
  18  -2   0  203.72    3.94   0
 -18  -2   0  209.84    3.68   0
  20   2  -2   80.50    2.37   0
 -20  -2   2  107.39    3.17   0
  20  -2  -2   97.12    3.53   0
  22  -2  -4   -2.27    2.64   0
  22   2  -4    1.73    1.85   0
 -22  -2   4    2.39    1.89   0
  24  -2  -6    4.86    2.96   0
  24   2  -6    1.48    2.14   0
 -24  -2   6    7.25    3.04   0
  26  -2  -8    0.39    3.18   0
 -26  -2   8   -1.50    3.25   0
  26   2  -8    3.54    3.15   0
  28   2 -10    7.83    3.49   0
  28  -2 -10    3.16    4.76   0
 -28  -2  10    4.21    2.71   0
  30   2 -12   -2.45    2.92   0
 -30  -2  12   -0.37    4.18   0
   5  -3  13    0.53    3.84   0
   5   3  13    3.88    4.18   0
   5   3  13    0.03    4.03   0
   7   3  11    9.64    2.48   0
   7  -3  11   10.90    3.41   0
   7   3  11    8.94    3.67   0
   9  -3   9    0.54    2.22   0
   9   3   9    0.91    2.34   0
  11   3   7   12.02    2.19   0
  11  -3   7   12.95    3.06   0
  13   3   5   15.33    2.05   0
  13  -3   5   16.30    2.02   0
  15   3   3    3.48    1.80   0
  15  -3   3    4.76    1.96   0
  17   3   1   75.14    2.41   0
 -17  -3  -1   93.68    3.19   0
  17  -3   1   88.92    3.44   0
  19  -3  -1   48.75    3.24   0
  19   3  -1   48.13    2.18   0
  19  -3  -1   44.01    3.10   0
 -19  -3   1   44.84    3.02   0
  21  -3  -3   18.89    3.16   0
  21   3  -3   15.58    2.91   0
 -21  -3   3   15.67    2.11   0
  21  -3  -3   15.50    3.06   0
  23  -3  -5   -0.19    3.80   0
  23  -3  -5    0.05    3.72   0
  23   3  -5    1.35    2.18   0
 -23  -3   5   -0.40    2.15   0
 -25  -3   7   20.91    3.32   0
  25   3  -7   14.20    3.24   0
  27   3  -9    0.42    2.54   0
 -27  -3   9   -2.18    3.65   0
  29   3 -11    2.39    4.04   0
 -29  -3  11    3.65    4.23   0
   6   4  12    1.30    4.47   0
   6  -4  12    2.01    4.09   0
   6   4  12   -0.55    4.28   0
   8   4  10    0.36    3.92   0
   8  -4  10    3.79    3.58   0
  10   4   8    1.29    3.36   0
  10  -4   8    1.21    2.34   0
  12   4   6    7.82    2.40   0
  12  -4   6    9.41    3.24   0
  14   4   4    6.08    2.86   0
  14  -4   4    2.07    2.23   0
  16   4   2    8.77    2.98   0
 -16  -4  -2   10.23    2.26   0
  16  -4   2    8.55    2.30   0
  18   4   0   -0.28    2.15   0
 -18  -4   0   -0.17    2.92   0
  18  -4   0   -0.35    3.10   0
  20  -4  -2   42.52    3.59   0
  20   4  -2   31.75    2.37   0
 -20  -4   2   41.41    3.37   0
  20  -4  -2   37.83    3.71   0
  22  -4  -4    4.36    5.44   0
  22   4  -4    6.56    2.26   0
 -22  -4   4    5.19    3.21   0
  22  -4  -4    5.28    5.38   0
 -24  -4   6    4.24    3.53   0
  24   4  -6    9.31    2.50   0
  26   4  -8    4.72    3.93   0
 -26  -4   8    1.80    2.81   0
   9  -5   9   -0.13    2.97   0
   9   5   9    1.47    4.40   0
  11  -5   7    0.81    2.70   0
  11   5   7    3.26    3.88   0
  13  -5   5    2.67    2.64   0
  13   5   5    1.93    2.55   0
  15  -5   3   15.53    3.84   0
  15   5   3   21.69    2.65   0
 -15  -5  -3   24.58    3.74   0
  17  -5   1    2.89    3.63   0
  17   5   1   -0.02    2.55   0
 -17  -5  -1    0.90    3.50   0
  19  -5  -1    1.79    3.61   0
 -19  -5   1    3.40    3.52   0
  19   5  -1    0.72    3.46   0
  19  -5  -1   -0.08    4.51   0
 -21  -5   3   17.63    3.74   0
  21   5  -3   10.00    3.78   0
  23   5  -5   -2.80    3.77   0
 -23  -5   5    3.05    2.76   0
  16  -6   2    0.68    4.36   0
 -16  -6  -2    1.50    4.34   0
  16   6   2    5.94    4.33   0
  18  -6   0    0.20    5.37   0
 -18  -6   0    1.77    4.24   0
  18  -6   0    1.66    4.39   0
  18   6   0   -0.82    4.24   0
   5   1  14    0.08    3.82   0
   5   1  14    1.48    2.68   0
   5  -1  14    2.92    2.57   0
   7  -1  12   -0.60    3.02   0
   7   1  12    3.37    3.30   0
   7   1  12    2.16    2.26   0
   9   1  10    2.93    2.07   0
   9   1  10    2.77    2.08   0
   9  -1  10    5.44    2.87   0
  11  -1   8   28.01    2.08   0
  11   1   8   33.69    2.96   0
  13   1   6  279.59    4.13   0
  15   1   4  380.57    3.88   0
  17  -1   2  177.11    3.46   0
  17   1   2  173.70    3.55   0
 -19  -1   0    2.96    2.54   0
  19  -1   0    2.83    1.86   0
  19   1   0    3.08    1.73   0
  21   1  -2    7.39    2.65   0
 -21  -1   2    5.64    1.91   0
  21  -1  -2    5.71    1.99   0
  23  -1  -4    7.25    2.72   0
  23   1  -4    3.74    2.60   0
 -23  -1   4    5.24    2.67   0
  25  -1  -6    5.25    2.88   0
  25   1  -6   10.61    2.88   0
 -25  -1   6   10.51    2.82   0
 -27  -1   8    1.70    2.29   0
  27   1  -8    2.70    3.25   0
  27  -1  -8    0.40    3.20   0
  29   1 -10    0.40    3.57   0
  29  -1 -10    1.23    3.69   0
 -29   1  10    1.43    3.71   0
 -29  -1  10    2.58    3.72   0
  31  -1 -12   -1.20    4.29   0
  31   1 -12    0.19    4.22   0
 -31  -1  12    1.49    4.20   0
   4   2  15    0.18    4.31   0
   4  -2  15    3.62    4.30   0
   4   2  15   -1.48    4.50   0
   6  -2  13    0.73    2.54   0
   6   2  13   -0.79    2.74   0
   6   2  13    4.25    3.61   0
   8   2  11    3.07    3.23   0
   8   2  11    5.50    2.31   0
   8  -2  11    5.15    2.28   0
  10  -2   9   55.82    2.37   0
  10   2   9   56.99    3.31   0
  12   2   7    9.34    1.99   0
  12  -2   7    7.46    1.92   0
  14  -2   5    1.12    1.82   0
  14   2   5    3.09    2.51   0
  16  -2   3   23.59    2.58   0
  16   2   3   32.89    2.75   0
  18   2   1  141.33    3.44   0
 -18  -2  -1  151.59    2.92   0
  18  -2   1  141.62    3.60   0
  20   2  -1   40.81    2.16   0
 -20  -2   1   45.68    2.85   0
  20  -2  -1   40.61    2.31   0
  22   2  -3    3.16    1.83   0
 -22  -2   3    0.28    2.66   0
  22  -2  -3    1.80    2.71   0
  24  -2  -5   10.92    3.07   0
  24   2  -5   13.84    2.00   0
 -24  -2   5   13.57    2.91   0
  26  -2  -7    0.55    3.15   0
  26   2  -7    3.05    2.21   0
 -26  -2   7   -0.81    3.10   0
  28   2  -9    6.82    3.53   0
  28  -2  -9    4.14    4.41   0
 -28  -2   9    4.38    3.48   0
  30  -2 -11    0.24    5.85   0
  30   2 -11    0.73    2.88   0
 -30  -2  11   -0.01    4.05   0
   7  -3  12    1.12    2.58   0
   7   3  12    3.38    3.89   0
   7   3  12   -0.06    2.60   0
   9  -3  10   12.32    2.44   0
   9   3  10   12.66    2.67   0
  11  -3   8   16.71    3.20   0
  11   3   8   17.49    2.37   0
  13   3   6    1.40    2.85   0
  13  -3   6    1.52    1.99   0
  15   3   4    2.97    1.97   0
  15  -3   4    2.05    1.90   0
  17   3   2   16.21    2.72   0
 -17  -3  -2   19.23    2.67   0
  17  -3   2   22.34    2.25   0
  19  -3   0  115.82    2.97   0
  19   3   0  107.10    2.69   0
  19  -3   0  112.22    3.78   0
 -19  -3   0  111.46    3.33   0
  21   3  -2    0.19    2.80   0
  21  -3  -2   -0.37    2.95   0
 -21  -3   2    0.40    2.84   0
  21  -3  -2    1.06    2.97   0
  23  -3  -4   19.94    3.23   0
  23   3  -4   17.89    2.17   0
  23  -3  -4   25.02    3.96   0
 -23  -3   4   19.12    3.08   0
  25   3  -6    0.65    2.38   0
  25  -3  -6    2.99    4.14   0
 -25  -3   6    6.52    3.08   0
  25  -3  -6    4.40    4.76   0
  27   3  -8    7.79    3.43   0
 -27  -3   8    4.38    2.61   0
  29   3 -10    0.94    2.86   0
 -29  -3  10    1.52    3.96   0
   8   4  11    1.26    4.08   0
   8  -4  11    2.52    3.89   0
  10   4   9    2.56    2.55   0
  10  -4   9    0.84    3.58   0
  12   4   7    3.00    3.35   0
  12  -4   7    1.96    3.33   0
  14   4   5   39.87    3.57   0
  14  -4   5   39.54    2.53   0
  16   4   3    5.65    3.01   0
 -16  -4  -3    7.42    3.11   0
  16  -4   3    4.21    2.22   0
  18   4   1    4.84    3.04   0
 -18  -4  -1    2.90    2.92   0
  18  -4   1    3.68    3.19   0
  20   4  -1    9.17    3.10   0
  20  -4  -1   12.20    3.22   0
  20  -4  -1   12.43    3.22   0
 -20  -4   1    9.27    2.26   0
  22  -4  -3   25.27    4.42   0
  22   4  -3   23.08    3.50   0
 -22  -4   3   18.97    2.61   0
  22  -4  -3   22.53    4.46   0
 -24  -4   5    3.97    3.43   0
  24   4  -5    4.69    3.39   0
  26   4  -7    1.02    2.62   0
 -26  -4   7    1.99    3.75   0
  11  -5   8    0.85    2.74   0
  11   5   8    0.44    2.93   0
  13  -5   6    6.76    3.80   0
  13   5   6    1.58    3.75   0
  15  -5   4   -0.39    3.67   0
  15   5   4    2.53    3.63   0
  17  -5   2    2.28    3.78   0
  17   5   2    0.48    3.40   0
 -17  -5  -2    0.76    3.47   0
  19  -5   0    2.06    3.70   0
  19  -5   0   -1.17    3.78   0
 -19  -5   0    3.12    3.51   0
  19   5   0   -2.85    3.42   0
 -21  -5   2   10.03    3.63   0
  21  -5  -2    3.54    4.70   0
  21   5  -2    4.89    2.50   0
  21  -5  -2    2.05    4.68   0
 -23  -5   4    3.41    3.97   0
  23   5  -4    4.28    2.88   0
 -25  -5   6    4.16    4.26   0
   6   0  14   -1.25    2.66   0
   8   0  12    2.22    2.23   0
  10   0  10    1.83    2.87   0
  14   0   6  889.72    6.00   0
  16   0   4  175.35    2.98   0
  18   0   2   37.27    2.76   0
  20   0   0   51.17    2.18   0
  22   0  -2    0.69    2.51   0
  24   0  -4    2.21    1.98   0
 -24   0   4   -1.35    2.03   0
  26   0  -6   12.77    2.99   0
 -26   0   6   14.15    2.97   0
 -28   0   8   14.64    3.41   0
  28   0  -8   10.34    2.37   0
  30   0 -10    3.77    2.56   0
 -30   0  10    2.74    3.72   0
  32   0 -12    3.89    4.30   0
 -32   0  12   -0.69    4.38   0
   5   1  15    0.15    2.91   0
   5  -1  15    1.31    4.06   0
   5   1  15    4.38    2.98   0
   7   1  13    6.06    3.77   0
   7   1  13    3.69    3.49   0
   7  -1  13    2.70    2.50   0
   9   1  11    0.72    2.17   0
   9  -1  11    2.51    2.28   0
   9   1  11    6.95    3.12   0
  11  -1   9   35.17    3.03   0
  11   1   9   43.38    2.41   0
  13  -1   7    5.80    1.93   0
  13   1   7    4.91    1.81   0
  15   1   5  216.18    3.71   0
  17   1   3  157.67    2.83   0
  17  -1   3  153.43    2.77   0
  19  -1   1  123.30    3.34   0
  19   1   1  110.81    2.60   0
  21   1  -1    1.12    2.61   0
 -21  -1   1    5.09    1.89   0
  21  -1  -1    4.52    1.80   0
  23  -1  -3   34.55    2.95   0
 -23  -1   3   40.82    2.21   0
  23   1  -3   35.72    2.16   0
  25  -1  -5   -0.97    2.74   0
  25   1  -5    1.88    2.61   0
 -25  -1   5    2.27    2.73   0
  27  -1  -7    2.26    3.02   0
  27   1  -7    4.67    2.28   0
 -27  -1   7    6.24    3.02   0
  29  -1  -9    4.07    3.47   0
 -29  -1   9    4.69    3.32   0
  29   1  -9    1.99    2.46   0
  31   1 -11    3.19    2.81   0
  31  -1 -11    2.28    4.09   0
 -31  -1  11   -6.99    4.16   0
   6   2  14    1.78    4.04   0
   6  -2  14   -0.53    2.63   0
   6   2  14   -5.07    4.19   0
   8   2  12    6.13    3.64   0
   8   2  12    4.49    2.62   0
   8  -2  12    4.72    2.50   0
  10  -2  10   22.25    2.40   0
  10   2  10   23.71    3.41   0
  12  -2   8   36.65    2.31   0
  12   2   8   38.57    3.03   0
  14  -2   6   -0.30    1.88   0
  14   2   6   -0.76    2.66   0
  16  -2   4    3.34    1.85   0
  16   2   4    6.85    2.71   0
  18   2   2  251.31    3.79   0
  18  -2   2  251.33    4.11   0
  20   2   0    0.95    1.78   0
 -20  -2   0    1.21    2.72   0
  20  -2   0   -0.19    2.68   0
  22   2  -2   13.64    2.74   0
 -22  -2   2   19.78    2.02   0
  22  -2  -2   19.87    2.96   0
  24  -2  -4   43.47    3.32   0
  24   2  -4   47.43    2.37   0
 -24  -2   4   53.66    2.41   0
  26  -2  -6    1.59    2.99   0
  26   2  -6    2.79    2.13   0
 -26  -2   6    1.35    2.12   0
  28  -2  -8    4.18    4.14   0
 -28  -2   8    4.49    2.43   0
  28   2  -8    0.17    3.35   0
  30   2 -10    4.46    3.73   0
 -30  -2  10    1.43    3.78   0
  30  -2 -10    1.47    5.00   0
   7   3  13    1.45    4.22   0
   7  -3  13    2.88    3.92   0
   7   3  13    5.83    4.34   0
   9  -3  11    6.92    3.44   0
   9   3  11    3.63    3.82   0
  11  -3   9   15.69    3.17   0
  11   3   9   16.16    3.45   0
  13  -3   7   12.85    2.21   0
  13   3   7    5.67    3.06   0
  15   3   5   14.11    3.14   0
  15  -3   5   10.99    2.11   0
  17   3   3   12.86    1.97   0
  17  -3   3   11.40    2.05   0
  19  -3   1    0.23    2.88   0
  19   3   1   -0.46    2.86   0
  19  -3   1   -0.43    2.93   0
 -19  -3  -1    4.09    2.82   0
  21   3  -1   54.60    3.20   0
  21  -3  -1   65.91    3.51   0
 -21  -3   1   59.39    2.46   0
  21  -3  -1   55.72    3.56   0
  23   3  -3   -3.02    3.06   0
 -23  -3   3    4.28    2.84   0
  23  -3  -3   -0.02    3.05   0
  23  -3  -3    0.75    2.92   0
  25  -3  -5    3.44    3.22   0
  25   3  -5    3.90    2.23   0
 -25  -3   5    5.83    2.29   0
  25  -3  -5    4.36    3.97   0
 -27  -3   7   15.62    3.49   0
  27   3  -7   11.16    3.56   0
  29   3  -9    2.39    2.68   0
 -29  -3   9    5.13    3.84   0
  10   4  10    1.38    2.82   0
  10  -4  10    1.45    3.86   0
  12   4   8    5.03    2.67   0
  12  -4   8    3.88    2.54   0
  14   4   6    1.79    3.57   0
  14  -4   6    2.17    2.36   0
  16   4   4    1.72    3.15   0
  16  -4   4    2.30    3.24   0
  18   4   2    0.80    3.09   0
 -18  -4  -2   -0.35    3.14   0
  18  -4   2    1.31    3.25   0
  20   4   0    5.66    2.29   0
  20  -4   0    4.54    3.37   0
 -20  -4   0    4.97    3.23   0
  20  -4   0    7.38    3.38   0
  22   4  -2    6.52    3.15   0
  22  -4  -2    6.37    3.42   0
 -22  -4   2    5.92    2.35   0
  22  -4  -2    7.97    4.14   0
  24  -4  -4   12.65    5.21   0
  24  -4  -4    9.73    5.19   0
  24   4  -4   13.43    2.65   0
 -24  -4   4    6.88    2.62   0
 -26  -4   6   10.80    3.83   0
  26   4  -6    3.51    2.57   0
  28   4  -8   -3.68    4.25   0
 -28  -4   8    5.97    4.17   0
  13  -5   7    1.96    2.84   0
  13   5   7    4.28    2.98   0
  15  -5   5    2.15    3.89   0
  15   5   5    2.35    3.79   0
  17  -5   3    7.33    2.74   0
  17   5   3    9.35    2.68   0
  19  -5   1    0.09    3.65   0
  19   5   1   -3.78    2.61   0
 -19  -5  -1    6.75    3.52   0
 -21  -5   1    4.31    3.70   0
  21  -5  -1    3.57    3.69   0
  21   5  -1    1.95    3.72   0
  21  -5  -1    2.31    3.80   0
 -23  -5   3   -4.15    3.83   0
  23   5  -3    2.74    2.75   0
  25   5  -5   -0.45    4.14   0
 -25  -5   5    5.32    4.21   0
   7   1  14    6.81    3.86   0
   7   1  14    7.61    2.82   0
   7  -1  14    7.42    3.81   0
   9   1  12    0.64    2.33   0
   9  -1  12    2.91    3.26   0
   9   1  12    1.84    3.54   0
  11   1  10    7.50    2.16   0
  11  -1  10    6.47    3.05   0
  13  -1   8   35.16    2.24   0
  13   1   8   39.92    2.31   0
  15   1   6    2.92    1.90   0
  17  -1   4   66.25    2.47   0
  17   1   4   69.69    2.94   0
  19  -1   2   60.80    2.97   0
  19   1   2   58.93    2.28   0
  21   1   0    2.89    1.80   0
  21  -1   0    0.71    1.68   0
  23   1  -2    4.42    1.89   0
 -23  -1   2    3.87    2.55   0
  23  -1  -2    3.22    1.84   0
  25  -1  -4    3.83    2.05   0
  25   1  -4    5.32    2.74   0
 -25  -1   4    9.45    2.71   0
  27  -1  -6    0.73    2.04   0
  27   1  -6    3.07    3.04   0
 -27  -1   6    1.04    3.10   0
 -29  -1   8    2.22    3.24   0
  29   1  -8    0.75    3.26   0
  29  -1  -8   -0.68    3.36   0
  31   1 -10   -1.46    3.70   0
  31  -1 -10   -2.04    4.07   0
 -31  -1  10   -1.12    3.90   0
   8   2  13   -0.41    3.74   0
   8  -2  13    2.56    2.59   0
   8   2  13   -0.74    2.74   0
  10  -2  11   -0.70    2.34   0
  10   2  11   -1.31    2.29   0
  10   2  11   -0.07    2.32   0
  12  -2   9    2.59    2.20   0
  12   2   9    3.03    3.11   0
  14  -2   7    5.79    2.05   0
  14   2   7    6.17    2.84   0
  16  -2   5    1.16    1.82   0
  16   2   5    1.65    1.90   0
  18   2   3   30.69    2.77   0
  20   2   1  135.38    2.72   0
 -20  -2  -1  147.55    3.41   0
  20  -2   1  140.52    3.62   0
  22   2  -1    4.88    1.90   0
 -22  -2   1    8.43    1.96   0
  22  -2  -1    6.40    2.92   0
  24  -2  -3    8.73    2.95   0
  24   2  -3    6.90    2.93   0
 -24  -2   3    7.90    3.00   0
  26  -2  -5    6.26    2.89   0
  26   2  -5    3.27    2.91   0
 -26  -2   5    6.78    2.99   0
  28  -2  -7    1.05    3.35   0
  28   2  -7    3.40    2.31   0
 -28  -2   7    3.64    2.30   0
  30   2  -9    0.78    3.61   0
  30  -2  -9    1.35    4.75   0
 -30  -2   9    2.05    3.70   0
   9  -3  12    1.87    2.69   0
   9   3  12    2.35    2.95   0
   9   3  12   -0.03    4.09   0
  11  -3  10    4.79    2.41   0
  11   3  10    2.60    2.56   0
  13  -3   8    1.99    3.03   0
  13   3   8    1.91    2.32   0
  15   3   6    7.32    2.22   0
  15  -3   6    2.98    2.16   0
  17   3   4    0.64    1.93   0
  17  -3   4   -1.48    1.97   0
  19  -3   2   36.96    2.31   0
  19   3   2   34.90    2.31   0
 -19  -3  -2   42.94    3.18   0
  21   3   0   12.75    2.91   0
  21  -3   0   11.63    2.25   0
 -21  -3   0    9.11    2.99   0
  21  -3   0   12.53    3.21   0
  23  -3  -2   33.71    3.33   0
  23   3  -2   33.02    3.12   0
 -23  -3   2   34.95    2.31   0
  23  -3  -2   34.62    3.29   0
  25  -3  -4    1.03    3.12   0
  25  -3  -4    2.06    3.19   0
  25   3  -4   -1.07    2.27   0
 -25  -3   4    5.83    3.13   0
  27  -3  -6    3.15    4.92   0
  27  -3  -6    3.30    4.27   0
  27   3  -6    1.78    3.42   0
 -27  -3   6    1.62    3.42   0
 -29  -3   8    5.03    2.77   0
  29   3  -8   -0.84    2.76   0
  10   4  11    1.29    4.34   0
  10  -4  11    6.64    4.02   0
  12   4   9    0.95    3.82   0
  12  -4   9   -0.52    2.70   0
  14   4   7   -0.84    3.66   0
  14  -4   7    1.97    3.38   0
  16   4   5   16.99    3.37   0
  16  -4   5   13.15    2.44   0
  18   4   3    3.64    3.15   0
  18  -4   3    4.39    3.23   0
  20   4   1    3.71    2.33   0
  20  -4   1    2.95    3.31   0
 -20  -4  -1    4.38    3.12   0
  20  -4   1    2.79    2.45   0
  22   4  -1    6.13    3.35   0
 -22  -4   1    2.18    3.17   0
  22  -4  -1    4.20    3.43   0
  22  -4  -1    4.65    3.39   0
  24  -4  -3   -0.04    4.31   0
  24  -4  -3    1.98    4.43   0
  24   4  -3    0.91    3.29   0
 -24  -4   3    3.11    3.40   0
 -26  -4   5    4.37    3.73   0
  26   4  -5    5.25    3.69   0
 -28  -4   7    2.61    2.89   0
  28   4  -7    2.49    2.75   0
  13  -5   8    4.81    3.04   0
  13   5   8    7.07    4.52   0
  15  -5   6   -0.17    4.01   0
  15   5   6    1.75    4.00   0
  17  -5   4    0.78    3.91   0
  17   5   4    0.42    3.93   0
  19  -5   2   -1.16    4.10   0
 -19  -5  -2    1.62    2.68   0
  19   5   2   -2.67    3.74   0
  21  -5   0   -0.90    4.03   0
  21  -5   0   -0.51    4.03   0
 -21  -5   0    2.95    3.77   0
  21   5   0   -3.74    3.64   0
 -23  -5   2   -1.23    3.90   0
  23   5  -2    0.45    2.70   0
  23  -5  -2    1.03    4.97   0
  23  -5  -2   -0.66    4.93   0
 -25  -5   4    0.91    4.15   0
  25   5  -4   -1.31    2.83   0
   8   0  14    1.08    2.54   0
  10   0  12    4.43    2.36   0
  12   0  10   10.36    2.23   0
  14   0   8    0.55    2.83   0
  16   0   6   67.64    2.36   0
  18   0   4   50.75    2.19   0
  20   0   2    5.58    1.83   0
  22   0   0    1.94    2.58   0
  24   0  -2  166.48    3.63   0
  26   0  -4    8.00    2.88   0
  28   0  -6    3.79    2.99   0
 -28   0   6    4.43    3.13   0
 -30   0   8   17.66    3.53   0
  30   0  -8   16.29    3.50   0
  32   0 -10    0.67    2.80   0
 -32   0  10    1.77    4.07   0
   9  -1  13    3.66    3.63   0
   9   1  13    2.53    3.74   0
   9   1  13   -1.03    3.69   0
  11  -1  11    4.41    3.27   0
  11   1  11    0.58    3.29   0
  11   1  11   -0.26    3.25   0
  13  -1   9    2.53    2.10   0
  13   1   9    2.40    2.19   0
  15   1   7   32.83    3.00   0
  15  -1   7   40.70    2.27   0
  17   1   5    3.24    1.91   0
  19  -1   3   55.53    2.26   0
  19   1   3   60.02    2.35   0
  21  -1   1   33.42    2.17   0
  21   1   1   33.03    2.17   0
  23   1  -1   12.35    2.70   0
 -23  -1   1   14.83    2.03   0
  23  -1  -1   14.39    2.87   0
  25  -1  -3   30.86    3.04   0
  25   1  -3   30.67    2.07   0
 -25  -1   3   37.14    3.01   0
  27  -1  -5   14.72    3.07   0
  27   1  -5   12.84    2.95   0
 -27  -1   5   17.97    2.94   0
  29  -1  -7    2.70    2.36   0
  29   1  -7    5.64    3.18   0
 -29  -1   7    1.75    3.29   0
  31  -1  -9    1.49    3.63   0
 -31  -1   9    0.10    2.75   0
  31   1  -9    5.69    3.71   0
  33   1 -11    0.14    4.21   0
  33  -1 -11    2.72    4.30   0
 -33  -1  11   -1.07    3.09   0
   8  -2  14    1.44    4.23   0
   8   2  14    5.29    4.35   0
   8   2  14    6.25    4.45   0
  10   2  12    7.20    3.86   0
  10   2  12   15.37    3.88   0
  10  -2  12   16.76    3.70   0
  12  -2  10    7.77    3.26   0
  12   2  10    2.72    3.29   0
  14  -2   8   10.19    3.04   0
  14   2   8    9.07    3.06   0
  16  -2   6   15.84    2.93   0
  16   2   6   11.09    2.12   0
  18   2   4    2.53    2.55   0
  18  -2   4   -0.01    2.60   0
  20   2   2   59.85    3.06   0
  20  -2   2   53.80    3.32   0
  22   2   0    3.49    2.03   0
 -22  -2   0    3.22    2.96   0
  22  -2   0    2.60    2.76   0
  24   2  -2    4.35    2.88   0
 -24  -2   2    1.16    2.92   0
  24  -2  -2    3.17    2.05   0
  26  -2  -4    3.75    3.01   0
  26   2  -4    1.27    2.98   0
 -26  -2   4    3.73    2.19   0
  28  -2  -6   11.95    3.39   0
  28   2  -6   12.61    3.50   0
 -28  -2   6   17.26    2.48   0
 -30  -2   8   -1.47    2.50   0
  30   2  -8    0.11    2.41   0
  30  -2  -8    1.83    4.51   0
  32   2 -10    1.94    4.14   0
  32  -2 -10    0.12    4.15   0
 -32  -2  10    2.19    4.22   0
   9  -3  13    2.36    2.93   0
   9   3  13    2.95    4.34   0
   9   3  13    2.98    4.52   0
  11  -3  11    8.65    2.64   0
  11   3  11   11.59    4.04   0
  13  -3   9   14.05    2.44   0
  13   3   9   15.89    3.58   0
  15  -3   7    5.33    3.12   0
  15   3   7    3.07    3.32   0
  17   3   5   30.81    3.18   0
  17  -3   5   32.11    2.35   0
  19   3   3    4.79    2.21   0
  19  -3   3    2.91    2.08   0
  21   3   1    5.48    2.94   0
  21  -3   1    4.95    2.96   0
 -21  -3  -1    2.29    2.96   0
  21  -3   1    4.29    2.97   0
  23   3  -1    3.68    2.14   0
 -23  -3   1    8.46    2.22   0
  23  -3  -1    7.78    3.15   0
  23  -3  -1    6.84    3.18   0
  25  -3  -3   -0.43    3.21   0
  25  -3  -3    1.34    3.21   0
  25   3  -3   -1.33    2.24   0
 -25  -3   3    1.51    2.20   0
  27  -3  -5    8.43    4.34   0
  27  -3  -5    6.19    4.34   0
  27   3  -5    3.31    3.38   0
 -27  -3   5    7.94    3.40   0
  29  -3  -7    0.11    5.41   0
 -29  -3   7   -3.53    3.62   0
  29   3  -7   -3.20    3.59   0
  29  -3  -7    1.63    5.99   0
  31   3  -9    1.07    2.87   0
 -31  -3   9    2.59    4.11   0
  12   4  10   25.34    4.39   0
  12  -4  10   12.68    2.78   0
  14   4   8    4.69    2.69   0
  14  -4   8    5.96    3.76   0
  16   4   6    1.51    2.45   0
  16  -4   6    2.75    3.49   0
  18   4   4    5.80    3.40   0
  18  -4   4    6.77    3.69   0
  20   4   2   -0.74    2.31   0
 -20  -4  -2   -3.12    2.32   0
  20  -4   2    0.86    3.49   0
  22   4   0    5.37    3.20   0
 -22  -4   0    4.86    3.15   0
  22  -4   0    1.88    3.42   0
  22  -4   0    2.42    2.42   0
  24   4  -2    2.32    2.49   0
 -24  -4   2    4.37    3.50   0
  24  -4  -2    0.27    3.50   0
  24  -4  -2    1.87    4.34   0
  26  -4  -4    2.17    4.61   0
  26  -4  -4    0.40    4.74   0
  26   4  -4   -0.26    2.65   0
 -26  -4   4    4.02    3.73   0
 -28  -4   6   -1.67    2.87   0
  28   4  -6    6.07    3.88   0
  15  -5   7    1.84    2.95   0
  15   5   7    1.22    3.01   0
  17  -5   5    0.37    2.81   0
  17   5   5    1.72    4.13   0
  19  -5   3   -0.52    4.16   0
  19   5   3   -0.72    2.82   0
  21  -5   1    4.89    4.02   0
  21  -5   1   -2.43    3.88   0
 -21  -5  -1    2.29    2.64   0
  21   5   1    5.88    2.65   0
  23  -5  -1    1.27    5.11   0
 -23  -5   1    3.95    2.84   0
  23   5  -1    1.38    4.02   0
  23  -5  -1    0.84    4.07   0
 -25  -5   3    2.48    2.89   0
  25   5  -3    2.32    2.86   0
   9   1  14    4.60    3.95   0
   9   1  14    5.31    4.13   0
   9  -1  14    6.55    2.82   0
  11  -1  12   -0.93    2.46   0
  11   1  12    1.93    3.42   0
  11   1  12    1.40    2.54   0
  13  -1  10    4.64    2.21   0
  13   1  10    6.32    2.29   0
  15  -1   8    5.06    2.07   0
  15   1   8    4.96    2.00   0
  17   1   6    0.60    2.84   0
  19  -1   4    6.90    1.94   0
  19   1   4    5.78    2.69   0
  21  -1   2   15.24    2.11   0
  21   1   2   13.06    1.98   0
  23   1   0   55.60    2.93   0
  23  -1   0   51.06    2.43   0
  25   1  -2   18.55    2.89   0
 -25  -1   2   20.51    2.10   0
  25  -1  -2   18.83    2.87   0
  27  -1  -4   13.75    3.09   0
  27   1  -4   13.07    2.92   0
 -27  -1   4   16.14    2.31   0
  29  -1  -6    0.37    3.30   0
  29   1  -6    3.39    2.21   0
 -29  -1   6    1.68    3.10   0
 -31  -1   8    1.05    3.55   0
  31   1  -8    1.72    2.48   0
  31  -1  -8   -0.83    3.57   0
  33   1 -10   -0.85    2.85   0
  33  -1 -10    1.61    4.19   0
 -33  -1  10    3.21    2.96   0
  10   2  13    5.28    4.12   0
  10   2  13    5.85    3.04   0
  10  -2  13    9.36    3.91   0
  12  -2  11    4.79    3.49   0
  12   2  11    6.14    2.49   0
  14  -2   9    4.47    3.18   0
  14   2   9    5.99    3.15   0
  16  -2   7    9.58    3.03   0
  16   2   7    7.53    2.92   0
  18  -2   5    4.18    2.04   0
  18   2   5    6.12    2.84   0
  20  -2   3   56.90    3.14   0
  20   2   3   42.03    3.11   0
  22   2   1    1.70    2.79   0
  22  -2   1   -1.03    2.80   0
  24   2  -1    2.82    2.87   0
 -24  -2   1    3.64    2.05   0
  24  -2  -1    2.90    2.82   0
  26  -2  -3    0.12    3.04   0
  26   2  -3    1.92    2.83   0
 -26  -2   3    1.87    2.07   0
  28  -2  -5   -1.00    3.27   0
  28   2  -5    2.29    2.21   0
 -28  -2   5    2.88    3.18   0
  30  -2  -7    3.66    3.66   0
 -30  -2   7    2.58    2.55   0
  30   2  -7   -0.88    3.50   0
  32  -2  -9    2.48    4.96   0
 -32  -2   9   -0.59    4.09   0
  32   2  -9    3.84    2.61   0
  11   3  12    9.55    4.25   0
  11  -3  12   10.21    4.15   0
  11   3  12    6.06    4.41   0
  13  -3  10    7.16    3.71   0
  13   3  10    5.15    2.72   0
  15  -3   8    1.22    2.37   0
  15   3   8   -0.09    2.47   0
  17   3   6    2.83    3.10   0
  17  -3   6    3.17    3.03   0
  19   3   4    4.96    3.14   0
  19  -3   4   11.51    3.06   0
  21   3   2   17.29    3.05   0
  21  -3   2   13.72    3.25   0
  21  -3   2   17.13    3.36   0
  23   3   0    1.98    3.02   0
 -23  -3   0    2.58    3.07   0
  23  -3   0   -0.24    3.31   0
  23  -3   0    5.37    3.07   0
  25  -3  -2    7.20    3.34   0
  25   3  -2    3.80    3.08   0
 -25  -3   2    3.53    2.27   0
  25  -3  -2    7.24    3.23   0
  27  -3  -4    1.22    3.40   0
  27  -3  -4    2.37    3.46   0
  27   3  -4   -5.49    3.25   0
 -27  -3   4   -2.16    2.30   0
  29  -3  -6    2.72    4.62   0
  29  -3  -6    5.16    3.87   0
 -29  -3   6    6.91    3.61   0
  29   3  -6    5.12    2.66   0
 -31  -3   8    0.99    2.88   0
  31   3  -8   -1.60    2.83   0
  14   4   9    2.22    4.20   0
  14  -4   9    3.55    2.73   0
  16   4   7    5.73    3.82   0
  16  -4   7   -0.22    2.62   0
  18   4   5    2.04    2.59   0
  18  -4   5    2.55    2.44   0
  20   4   3    0.41    3.39   0
  20  -4   3    1.11    2.39   0
  22   4   1    1.36    3.37   0
 -22  -4  -1    3.08    2.42   0
  22  -4   1    2.08    3.60   0
  22  -4   1    1.83    2.54   0
  24   4  -1   -0.20    2.52   0
 -24  -4   1    4.36    3.44   0
  24  -4  -1    1.82    3.65   0
  24  -4  -1    1.09    3.63   0
  26  -4  -3    1.02    3.77   0
  26   4  -3    4.29    2.58   0
 -26  -4   3    2.12    2.63   0
  26  -4  -3    0.78    4.63   0
 -28  -4   5    2.81    2.80   0
  28   4  -5   -0.65    2.78   0
  17  -5   6    2.63    4.18   0
  17   5   6    0.82    3.15   0
  19  -5   4    2.47    3.09   0
  19   5   4   -1.64    2.96   0
  21  -5   2    0.88    4.24   0
  21   5   2    1.48    4.00   0
  21  -5   2    1.82    3.96   0
  23  -5   0    0.22    4.22   0
 -23  -5   0   -0.24    2.68   0
  23   5   0    8.20    3.96   0
  23  -5   0   -1.03    4.19   0
 -25  -5   2   -1.37    4.21   0
  25   5  -2    1.42    4.33   0
  25  -5  -2    2.35    5.29   0
  25  -5  -2    2.28    5.28   0
  10   0  14   -1.18    4.14   0
  12   0  12    4.82    3.47   0
  14   0  10   21.32    3.32   0
  14   0  10   16.18    3.27   0
  16   0   8    8.92    3.00   0
  18   0   6    1.44    2.00   0
  20   0   4   39.29    2.30   0
  22   0   2    1.62    2.68   0
  24   0   0   47.15    2.96   0
  26   0  -2   10.99    1.99   0
  28   0  -4    1.98    1.94   0
  30   0  -6    5.91    3.35   0
 -32   0   8    4.93    3.73   0
  32   0  -8    5.45    3.63   0
  34   0 -10   -2.03    4.30   0
 -34   0  10   -1.30    3.11   0
  11  -1  13    5.00    3.89   0
  11   1  13    5.92    2.70   0
  11   1  13    4.42    2.62   0
  13   1  11   -0.74    3.37   0
  13   1  11    1.00    2.46   0
  13  -1  11   -0.56    2.36   0
  15  -1   9    6.60    2.22   0
  15   1   9    9.14    3.16   0
  17  -1   7    0.88    2.01   0
  17   1   7   -1.62    2.89   0
  19  -1   5    1.18    2.82   0
  19   1   5    4.36    2.83   0
  21  -1   3    7.67    2.65   0
  21   1   3    7.54    2.10   0
  23  -1   1    9.99    1.97   0
  23   1   1   10.91    2.82   0
  25   1  -1   15.85    2.81   0
  25  -1  -1   17.97    2.98   0
  27  -1  -3    3.47    2.05   0
  27   1  -3    2.86    2.83   0
 -27  -1   3    4.24    1.96   0
  29  -1  -5    2.49    2.15   0
  29   1  -5    3.08    3.01   0
 -29  -1   5    1.93    2.23   0
  31  -1  -7    1.59    3.46   0
 -31  -1   7    0.82    3.44   0
  31   1  -7    4.01    2.31   0
 -33  -1   9    6.67    4.01   0
  33   1  -9    3.10    3.96   0
  33  -1  -9    5.23    4.04   0
  12  -2  12   -0.02    3.68   0
  12   2  12    2.55    2.65   0
  12   2  12   -1.51    3.80   0
  14  -2  10    4.05    2.48   0
  14   2  10    0.01    3.39   0
  16   2   8   -0.79    3.14   0
  16  -2   8   -0.18    2.17   0
  18  -2   6    6.41    2.80   0
  18   2   6    2.83    2.76   0
  20  -2   4   10.48    2.18   0
  20   2   4    5.98    2.08   0
  20  -2   4   12.95    2.04   0
  22   2   2   41.84    3.07   0
  22  -2   2   35.73    2.40   0
  24   2   0    4.49    2.90   0
  24  -2   0    2.01    2.27   0
  26   2  -2    2.43    3.04   0
 -26  -2   2    1.82    2.12   0
  26  -2  -2    0.28    3.05   0
  28  -2  -4    1.89    3.20   0
  28   2  -4    8.73    3.17   0
 -28  -2   4    5.71    3.30   0
  30  -2  -6    6.71    3.42   0
  30   2  -6    3.51    2.38   0
 -30  -2   6    3.97    2.38   0
 -32  -2   8    4.03    2.59   0
  32   2  -8    0.65    3.83   0
  32  -2  -8   -0.38    4.02   0
  13  -3  11   10.58    4.09   0
  13   3  11   22.34    4.23   0
  15  -3   9    2.80    3.54   0
  15   3   9    2.51    2.57   0
  17  -3   7    3.56    2.30   0
  17   3   7    6.75    2.40   0
  19   3   5   27.10    3.27   0
  19  -3   5   31.23    3.29   0
  21  -3   3    4.44    2.17   0
  21   3   3    0.46    3.01   0
  21  -3   3   -0.25    3.17   0
  23   3   1    2.47    3.08   0
 -23  -3  -1    2.18    2.12   0
  23  -3   1    1.13    3.26   0
  23  -3   1    1.28    3.25   0
  25  -3  -1    2.41    3.33   0
  25   3  -1   -0.43    2.32   0
 -25  -3   1    2.00    2.32   0
  25  -3  -1    1.96    2.34   0
  27  -3  -3   -0.48    3.27   0
  27   3  -3    1.02    2.35   0
 -27  -3   3    4.79    3.40   0
  27  -3  -3    1.86    3.65   0
  29  -3  -5    1.93    3.59   0
  29  -3  -5   -0.58    4.64   0
  29   3  -5   -3.84    2.54   0
 -29  -3   5   -0.04    3.49   0
  31  -3  -7    0.94    4.94   0
  31  -3  -7   -0.09    5.75   0
 -31  -3   7   -1.96    4.02   0
  31   3  -7   -0.36    2.85   0
  14  -4  10    2.54    4.30   0
  16   4   8    2.65    2.94   0
  16  -4   8    7.27    3.97   0
  18   4   6    9.58    3.81   0
  18  -4   6    8.97    3.78   0
  20   4   4    1.79    2.59   0
  20  -4   4    1.97    3.72   0
  22  -4   2    1.11    3.70   0
  22   4   2    2.59    2.55   0
  22  -4   2    4.33    3.65   0
  24  -4   0    2.83    3.65   0
  24   4   0   -0.83    2.43   0
 -24  -4   0    5.24    3.52   0
  24  -4   0    2.94    3.60   0
  26   4  -2    4.55    3.64   0
 -26  -4   2    1.67    3.70   0
  26  -4  -2    1.49    3.87   0
  26  -4  -2   -0.04    3.89   0
  28  -4  -4    0.36    5.71   0
  28  -4  -4    0.29    4.97   0
 -28  -4   4    1.65    2.71   0
  28   4  -4   -1.68    3.83   0
  19  -5   5    8.81    4.34   0
  19   5   5    2.16    3.03   0
  21  -5   3    5.41    4.36   0
  21   5   3    1.86    4.16   0
  23  -5   1    3.37    4.33   0
 -23  -5  -1    1.72    4.20   0
  23   5   1    5.41    3.97   0
  23  -5   1    1.21    4.32   0
  25  -5  -1   -1.62    4.42   0
 -25  -5   1    1.48    3.03   0
  25   5  -1   -1.94    4.27   0
  25  -5  -1    0.35    4.36   0
  13  -1  12   -1.37    3.76   0
  13   1  12    1.38    3.72   0
  13   1  12    3.66    3.62   0
  15  -1  10    2.33    2.37   0
  15   1  10    3.93    3.37   0
  17  -1   8   11.89    2.33   0
  17   1   8   10.74    3.13   0
  19  -1   6    3.05    3.01   0
  19   1   6    3.88    2.14   0
  21  -1   4    5.94    2.80   0
  21   1   4    0.77    2.00   0
  23  -1   2    1.87    2.02   0
  23   1   2    7.03    2.83   0
  25   1   0    6.90    2.90   0
  25  -1   0    6.23    2.86   0
  27  -1  -2    1.15    3.03   0
  27   1  -2    1.56    2.92   0
  29  -1  -4    1.79    3.12   0
  29   1  -4    1.08    3.07   0
 -29  -1   4   -3.70    3.18   0
  31  -1  -6    8.93    2.47   0
  31   1  -6    4.40    2.41   0
 -31  -1   6   12.60    3.44   0
 -33  -1   8    0.80    2.78   0
  33   1  -8    2.03    3.68   0
  33  -1  -8    3.40    3.95   0
  12   2  13    6.14    4.23   0
  12   2  13    2.68    3.13   0
  12  -2  13    2.22    2.92   0
  14  -2  11    0.75    2.54   0
  14   2  11    2.96    3.85   0
  16  -2   9    3.66    3.32   0
  16   2   9    4.03    3.39   0
  18  -2   7    3.16    3.17   0
  18   2   7    6.26    3.20   0
  20  -2   5    1.37    2.26   0
  20  -2   5    1.14    2.21   0
  20   2   5    0.66    2.09   0
  22   2   3   -0.07    2.05   0
  22  -2   3   -0.55    3.08   0
  24   2   1    5.50    2.79   0
  24  -2   1    1.92    3.03   0
  26   2  -1    2.00    2.25   0
 -26  -2   1    1.56    2.24   0
  26  -2  -1    1.92    3.09   0
  28  -2  -3    8.92    3.39   0
  28   2  -3   10.50    3.16   0
 -28  -2   3   15.46    3.20   0
  30  -2  -5    2.45    3.56   0
  30   2  -5   -2.04    2.39   0
 -30  -2   5   -0.71    2.48   0
 -32  -2   7    2.49    3.61   0
  32  -2  -7    3.31    3.89   0
  32   2  -7   -0.05    2.51   0
  15  -3  10    3.07    2.73   0
  15   3  10    1.46    3.92   0
  17  -3   8   -1.68    3.48   0
  17   3   8   -0.51    2.53   0
  19   3   6   -3.33    3.47   0
  19  -3   6   -3.05    3.25   0
  21   3   4    4.73    3.14   0
  21  -3   4    0.58    3.20   0
  23   3   2   -1.73    2.26   0
  23  -3   2    4.18    3.34   0
  23  -3   2   -1.05    2.29   0
  25   3   0    2.07    2.23   0
 -25  -3   0   -1.12    3.24   0
  25  -3   0    3.37    3.37   0
  25  -3   0    0.89    2.37   0
  27  -3  -2    7.33    3.44   0
  27   3  -2    7.47    3.35   0
 -27  -3   2    7.91    3.37   0
  27  -3  -2    4.01    3.59   0
  29  -3  -4    5.57    3.74   0
  29   3  -4    0.86    3.60   0
 -29  -3   4    6.47    3.56   0
  29  -3  -4    6.36    3.79   0
  31  -3  -6    2.27    4.91   0
 -31  -3   6    2.50    2.75   0
  31   3  -6    7.89    3.94   0
  31  -3  -6    1.04    5.06   0
  16   4   9   -0.15    3.05   0
  16  -4   9    1.07    3.03   0
  18   4   7    3.88    3.92   0
  18  -4   7    1.20    3.78   0
  20   4   5    2.40    3.69   0
  20  -4   5    0.87    3.75   0
  22  -4   3    3.52    3.73   0
  22   4   3    1.94    3.54   0
  22  -4   3    2.40    3.77   0
  24  -4   1    2.49    3.71   0
  24   4   1    0.37    3.67   0
 -24  -4  -1   -3.22    3.62   0
  24  -4   1    1.18    3.82   0
  26  -4  -1    1.47    3.92   0
  26   4  -1   -1.46    3.74   0
 -26  -4   1   -3.57    3.83   0
  26  -4  -1    2.36    3.83   0
  28  -4  -3    0.11    4.02   0
  28   4  -3    0.59    3.82   0
 -28  -4   3    1.76    2.70   0
  28  -4  -3   -0.25    4.14   0
 -30  -4   5    2.19    3.03   0
  30   4  -5    6.09    4.26   0
  23  -5   2    2.69    3.14   0
  23  -5   2    2.50    4.41   0
  14   0  12    2.73    3.66   0
  14   0  12   -1.11    2.75   0
  16   0  10   42.17    2.73   0
  16   0  10   47.24    2.70   0
  18   0   8   13.62    2.31   0
  20   0   6   -1.23    3.05   0
  22   0   4    8.29    2.15   0
  24   0   2   10.95    2.15   0
  26   0   0   11.27    2.96   0
  28   0  -2   12.62    3.03   0
  30   0  -4   -1.52    3.17   0
  32   0  -6    2.99    3.54   0
  34   0  -8    9.17    4.11   0
  13   1  13    1.11    2.92   0
  13  -1  13   -1.38    3.82   0
  13   1  13   -4.45    4.06   0
  15   1  11    2.70    3.61   0
  15   1  11    0.37    2.63   0
  15  -1  11    1.85    3.63   0
  17   1   9    2.38    3.35   0
  17  -1   9    4.70    2.29   0
  19  -1   7    8.53    2.29   0
  19   1   7   10.35    2.20   0
  21  -1   5    4.19    2.16   0
  21   1   5    5.17    2.15   0
  23  -1   3    4.58    2.10   0
  23   1   3    2.03    2.03   0
  25   1   1    0.87    2.93   0
  25  -1   1    1.73    1.98   0
  27   1  -1    3.77    2.92   0
  27  -1  -1    0.39    2.06   0
  29  -1  -3    5.43    3.23   0
  29   1  -3    4.32    3.11   0
  31  -1  -5   11.13    3.61   0
  31   1  -5    6.57    3.38   0
 -31  -1   5    9.55    3.36   0
 -33  -1   7    7.29    3.81   0
  33  -1  -7    3.90    4.00   0
  33   1  -7    3.33    2.77   0
 -35  -1   9    1.17    4.31   0
  35   1  -9    4.33    4.19   0
  35  -1  -9   -0.57    4.43   0
  14  -2  12    1.81    3.96   0
  14   2  12    7.00    3.86   0
  14   2  12   -0.31    4.19   0
  16  -2  10    3.20    3.52   0
  16   2  10   -3.75    3.65   0
  18  -2   8    4.14    2.40   0
  18   2   8    2.18    3.28   0
  20  -2   6   32.38    3.28   0
  20   2   6   25.68    3.34   0
  22  -2   4    1.74    2.02   0
  22  -2   4   -1.88    3.01   0
  22   2   4   -4.37    3.11   0
  24   2   2    2.90    3.07   0
  24  -2   2    4.61    3.03   0
  26   2   0    9.96    3.13   0
  26  -2   0    5.96    3.26   0
  28   2  -2    2.18    2.19   0
 -28  -2   2    0.83    2.27   0
  28  -2  -2   -0.37    2.39   0
  30  -2  -4   23.01    3.58   0
  30   2  -4   16.70    2.40   0
 -30  -2   4   26.24    3.68   0
  32  -2  -6    0.40    3.77   0
  32   2  -6    1.40    2.67   0
 -32  -2   6    3.11    3.74   0
 -34  -2   8    0.42    2.90   0
  34   2  -8    1.67    4.10   0
  34  -2  -8    2.69    5.46   0
  15  -3  11    1.15    2.95   0
  15   3  11    0.85    3.05   0
  17  -3   9    3.69    3.84   0
  17   3   9    1.32    2.68   0
  19   3   7    6.09    3.52   0
  19  -3   7    0.81    2.58   0
  21   3   5    3.44    3.31   0
  21  -3   5    2.97    3.33   0
  23   3   3    4.41    3.26   0
  23  -3   3    4.42    2.49   0
  23  -3   3    4.24    2.50   0
  25   3   1   -0.87    2.39   0
  25  -3   1    0.75    2.51   0
  25  -3   1    2.77    3.29   0
  27   3  -1    5.00    3.41   0
  27  -3  -1    5.10    3.56   0
 -27  -3   1    6.05    2.38   0
  27  -3  -1    6.31    3.57   0
  29  -3  -3    0.07    3.63   0
  29   3  -3    2.28    2.48   0
 -29  -3   3    1.33    2.60   0
  29  -3  -3    0.69    3.88   0
  31  -3  -5    0.39    3.96   0
  31  -3  -5    1.82    4.07   0
  31   3  -5    1.14    2.68   0
 -31  -3   5   -0.32    2.70   0
  18   4   8    1.62    4.17   0
  18  -4   8    4.00    4.17   0
  20   4   6    0.04    3.87   0
  20  -4   6    1.27    3.93   0
  22   4   4    6.03    3.90   0
  22  -4   4    7.69    2.81   0
  24  -4   2    1.64    3.99   0
  24   4   2   -0.88    2.77   0
  24  -4   2    1.44    3.94   0
  26  -4   0   -0.53    2.77   0
  26   4   0   -0.90    2.54   0
 -26  -4   0    2.79    2.76   0
  26  -4   0   -0.14    3.96   0
  28  -4  -2    1.86    4.26   0
  28   4  -2   -1.51    3.95   0
 -28  -4   2    6.24    3.77   0
  28  -4  -2    2.60    4.06   0
  30  -4  -4    1.39    5.24   0
 -30  -4   4   -0.86    2.99   0
  30  -4  -4   -0.50    5.29   0
  30   4  -4    4.31    4.25   0
  15  -1  12   11.19    4.00   0
  15   1  12    3.14    4.10   0
  15   1  12    1.82    3.90   0
  17  -1  10   10.17    2.49   0
  17   1  10    5.82    3.82   0
  19  -1   8   17.56    3.35   0
  19  -1   8   16.54    2.52   0
  19   1   8   23.75    3.37   0
  21  -1   6    4.28    3.11   0
  21   1   6    8.28    3.09   0
  23  -1   4    3.07    2.16   0
  23   1   4    2.86    2.15   0
  25  -1   2   12.13    3.05   0
  25   1   2   11.25    2.97   0
  27   1   0    1.03    2.12   0
  27  -1   0    0.37    2.99   0
  29  -1  -2    0.11    3.18   0
  29   1  -2   -3.11    3.07   0
  31  -1  -4    5.03    2.47   0
  31   1  -4    4.12    2.36   0
  33  -1  -6    5.94    3.72   0
  33   1  -6    5.08    3.66   0
 -33  -1   6    7.18    3.76   0
 -35  -1   8    1.95    4.16   0
  35   1  -8    1.32    4.11   0
  35  -1  -8   -2.46    4.32   0
  16  -2  11    0.74    2.81   0
  16   2  11   -1.54    3.92   0
  18  -2   9    0.77    3.39   0
  18   2   9    4.21    3.70   0
  20  -2   7   -3.59    2.23   0
  20   2   7   -1.39    2.40   0
  22  -2   5    5.84    2.28   0
  22  -2   5    9.70    2.35   0
  22   2   5   13.64    3.18   0
  24   2   3   -1.89    2.17   0
  24  -2   3    1.82    3.06   0
  26   2   1    3.01    3.13   0
  26  -2   1   -0.39    2.36   0
  28   2  -1    8.66    3.20   0
  28  -2  -1    5.92    3.48   0
  30  -2  -3    0.99    3.59   0
  30   2  -3    7.41    2.39   0
 -30  -2   3    4.98    3.38   0
  32  -2  -5    0.48    3.82   0
  32   2  -5   -2.91    2.69   0
 -32  -2   5   -2.32    3.77   0
 -34  -2   7    0.47    4.17   0
  34  -2  -7    0.88    4.23   0
  34   2  -7    6.61    2.82   0
  17   3  10    0.64    4.10   0
  17  -3  10    2.40    2.77   0
  19  -3   8   -4.58    3.78   0
  19   3   8    2.87    2.53   0
  21   3   6    5.92    2.57   0
  21  -3   6   11.14    3.49   0
  23  -3   4    7.91    3.46   0
  23   3   4    3.68    3.50   0
  23  -3   4    6.45    3.55   0
  25   3   2    1.96    3.46   0
  25  -3   2    3.39    3.41   0
  25  -3   2   -0.06    2.52   0
  27  -3   0    0.62    3.55   0
  27   3   0    4.77    3.48   0
  27  -3   0    2.21    3.57   0
  29   3  -2    5.63    3.64   0
  29  -3  -2    4.57    2.83   0
 -29  -3   2    7.43    3.67   0
  29  -3  -2    5.22    3.76   0
  31  -3  -4    0.99    3.95   0
  31   3  -4    0.33    3.90   0
 -31  -3   4   -0.67    2.79   0
  31  -3  -4   -1.41    4.05   0
  33  -3  -6    0.86    4.46   0
 -33  -3   6   -1.01    4.21   0
  33   3  -6    3.16    4.28   0
  33  -3  -6    0.93    5.19   0
  20   4   7    1.24    4.11   0
  20  -4   7   -1.09    4.20   0
  22   4   5   -0.25    3.92   0
  22  -4   5    0.30    4.02   0
  24  -4   3    3.49    4.08   0
  24   4   3    0.07    2.68   0
  24  -4   3    1.56    4.10   0
  26  -4   1    4.33    3.94   0
  26   4   1    3.85    4.00   0
  26  -4   1    2.83    3.96   0
  28  -4  -1    0.86    4.21   0
  28   4  -1    1.35    4.02   0
 -28  -4   1    1.63    2.84   0
  28  -4  -1    2.94    4.10   0
  30  -4  -3   -0.43    4.46   0
 -30  -4   3    0.83    4.23   0
  30   4  -3    1.36    4.20   0
  30  -4  -3    0.56    4.45   0
  16   0  12    7.82    4.05   0
  16   0  12   -0.43    4.14   0
  18   0  10   16.33    3.59   0
  18   0  10   11.46    2.71   0
  20   0   8    1.52    2.42   0
  22   0   6   -1.01    3.19   0
  24   0   4    3.84    2.18   0
  26   0   2    4.61    3.02   0
  28   0   0    1.71    2.98   0
  30   0  -2    5.24    3.13   0
  32   0  -4    0.85    3.45   0
  34   0  -6   12.20    2.85   0
  36   0  -8   -0.25    4.35   0
  17  -1  11    1.94    2.73   0
  17   1  11    2.42    2.79   0
  17   1  11   -1.90    4.00   0
  17  -1  11    2.41    2.65   0
  19  -1   9    2.19    3.38   0
  19  -1   9   -0.25    2.45   0
  19   1   9   -0.60    2.46   0
  21  -1   7    5.25    3.30   0
  21   1   7    6.72    3.21   0
  23  -1   5    0.23    3.14   0
  23   1   5   -5.70    3.23   0
  25  -1   3    5.84    2.27   0
  25   1   3    3.15    2.20   0
  27   1   1    1.15    2.16   0
  27  -1   1    2.66    2.16   0
  29   1  -1   -0.44    3.15   0
  29  -1  -1    1.61    3.25   0
  31  -1  -3    4.68    2.53   0
  31   1  -3    1.59    2.40   0
  33  -1  -5    0.42    3.87   0
  33   1  -5   -0.56    2.63   0
 -35  -1   7    0.76    3.05   0
  35  -1  -7   -0.10    4.17   0
  35   1  -7    1.01    2.72   0
  18  -2  10   -0.48    2.78   0
  18   2  10    5.43    3.79   0
  20  -2   8    5.60    3.47   0
  20   2   8    6.62    3.61   0
  22  -2   6   -0.51    2.32   0
  22  -2   6    2.25    2.36   0
  22   2   6   -0.52    2.30   0
  24  -2   4    1.48    2.33   0
  24  -2   4    2.63    3.20   0
  24   2   4    3.04    2.21   0
  26   2   2    2.19    2.28   0
  26  -2   2    4.03    3.27   0
  28   2   0    6.02    3.49   0
  28  -2   0    5.21    3.52   0
  30  -2  -2    6.63    3.63   0
  30   2  -2   -0.64    3.49   0
  32  -2  -4    1.87    3.87   0
  32   2  -4    2.34    2.52   0
 -32  -2   4    4.76    3.65   0
  34  -2  -6   -0.66    4.13   0
 -34  -2   6   -0.64    2.87   0
  34   2  -6   -0.46    2.81   0
  19  -3   9    1.33    3.88   0
  19   3   9    2.41    4.11   0
  21   3   7   -0.97    3.72   0
  21  -3   7    1.77    2.71   0
  23   3   5    2.55    3.55   0
  23  -3   5    1.86    3.63   0
  23  -3   5    1.54    2.42   0
  25   3   3   -1.04    3.48   0
  25  -3   3    3.98    3.64   0
  25  -3   3   -0.38    2.60   0
  27   3   1   -0.11    3.60   0
  27  -3   1    2.92    3.62   0
  27  -3   1    5.68    3.63   0
  29   3  -1    1.02    3.68   0
  29  -3  -1    0.66    3.92   0
 -29  -3   1    2.58    2.67   0
  29  -3  -1    4.88    3.78   0
  31  -3  -3    4.03    4.00   0
  31   3  -3    0.69    2.65   0
 -31  -3   3    2.36    2.87   0
  31  -3  -3    0.80    4.05   0
  33  -3  -5    1.54    4.47   0
  33  -3  -5   -1.99    5.54   0
 -33  -3   5    0.48    4.20   0
  33   3  -5   -2.01    2.88   0
  22   4   6    1.01    2.97   0
  22  -4   6    2.01    4.16   0
  24  -4   4    4.01    4.17   0
  24   4   4   -1.81    2.87   0
  24  -4   4    0.30    4.12   0
  26  -4   2   -1.13    4.34   0
  26   4   2    0.73    3.97   0
  26  -4   2    3.76    4.23   0
  28  -4   0   -1.02    4.38   0
  28   4   0   -0.19    2.81   0
  28  -4   0    2.57    4.23   0
  30  -4  -2    1.07    4.45   0
  17   1  12    3.56    2.83   0
  17  -1  12    2.94    2.98   0
  17  -1  12    2.42    2.88   0
  17   1  12   -1.91    3.10   0
  19  -1  10   -0.83    3.79   0
  19  -1  10    2.28    3.85   0
  19   1  10   -1.24    2.72   0
  21  -1   8    0.76    3.47   0
  21  -1   8   -3.66    3.56   0
  21   1   8    1.33    2.43   0
  23  -1   6   10.89    3.40   0
  23   1   6    5.66    2.45   0
  25  -1   4    7.32    3.25   0
  25   1   4    9.44    2.36   0
  27  -1   2   17.74    3.31   0
  27   1   2   15.76    3.32   0
  29   1   0    1.54    3.22   0
  29  -1   0    3.75    3.23   0
  31  -1  -2    2.26    3.41   0
  31   1  -2    4.74    3.31   0
  33  -1  -4   12.01    3.84   0
  33   1  -4   15.70    2.66   0
  35  -1  -6   -1.74    4.33   0
  35   1  -6    1.82    2.89   0
  18  -2  11   -2.50    4.18   0
  18   2  11    1.31    4.18   0
  20  -2   9   -0.80    2.59   0
  20   2   9    0.76    3.93   0
  22  -2   7    1.26    2.51   0
  22  -2   7    1.13    3.54   0
  22   2   7    3.95    2.52   0
  24  -2   5    1.75    3.33   0
  24  -2   5    3.20    3.36   0
  24   2   5    2.91    3.56   0
  26   2   3   -2.34    3.47   0
  26  -2   3    1.57    2.41   0
  28   2   1    1.28    2.47   0
  28  -2   1    4.66    3.46   0
  30   2  -1    3.34    3.41   0
  30  -2  -1    5.94    3.76   0
  32  -2  -3    4.36    3.68   0
  32   2  -3    0.89    3.70   0
  34  -2  -5    1.63    4.08   0
  34   2  -5   -1.48    3.95   0
 -34  -2   5   -0.14    2.83   0
  21   3   8    1.23    4.08   0
  21  -3   8    2.54    2.90   0
  23   3   6   -2.71    2.75   0
  23  -3   6    1.35    2.67   0
  23  -3   6   -0.29    2.75   0
  25  -3   4    4.00    2.68   0
  25   3   4    3.63    3.77   0
  25  -3   4    2.80    3.70   0
  27   3   2    1.17    3.62   0
  27  -3   2    0.99    2.53   0
  27  -3   2   -0.65    2.70   0
  29  -3   0    1.63    4.01   0
  29   3   0    2.53    2.58   0
  29  -3   0    1.96    3.87   0
  31  -3  -2    5.08    3.96   0
  31   3  -2    2.77    2.74   0
  31  -3  -2   -2.14    4.07   0
 -31  -3   2    1.57    3.93   0
  33  -3  -4    2.07    4.44   0
  33  -3  -4    2.78    4.54   0
  33   3  -4    4.66    4.29   0
 -33  -3   4    5.20    4.22   0
  24  -4   5   -0.26    3.00   0
  26  -4   3   -0.49    3.08   0
  26   4   3    0.89    4.16   0
  26  -4   3    1.02    4.42   0
  28  -4   1    0.43    3.06   0
  28   4   1    0.55    2.98   0
  28  -4   1    3.15    4.32   0
  20   0  10    2.38    2.66   0
  20   0  10    2.72    2.78   0
  22   0   8    1.88    2.53   0
  24   0   6   10.40    2.45   0
  26   0   4   62.39    3.62   0
  28   0   2    3.92    2.34   0
  30   0   0    3.81    3.26   0
  32   0  -2   23.85    3.61   0
  34   0  -4    4.18    3.78   0
  36   0  -6    9.88    4.32   0
  19  -1  11   -1.54    3.99   0
  19  -1  11    6.24    4.11   0
  19   1  11   -0.01    2.84   0
  19   1  11   -1.10    2.94   0
  21  -1   9   -1.07    3.66   0
  21  -1   9    0.89    3.75   0
  21   1   9    3.09    3.62   0
  23  -1   7   -2.29    2.51   0
  23   1   7    3.94    2.45   0
  25  -1   5    5.95    2.49   0
  25   1   5    7.15    3.37   0
  27  -1   3   -1.12    2.33   0
  27   1   3   -2.75    2.33   0
  29   1   1    6.06    2.41   0
  29  -1   1    6.03    3.40   0
  31  -1  -1   -1.57    3.51   0
  31   1  -1    1.87    2.38   0
  33  -1  -3    0.00    3.71   0
  33   1  -3   -0.12    2.45   0
  35  -1  -5    2.22    2.94   0
  35   1  -5    4.73    3.96   0
  20  -2  10    2.62    3.00   0
  20  -2  10    0.70    4.14   0
  20   2  10    2.68    4.21   0
  22  -2   8    4.54    2.69   0
  22  -2   8   -4.03    2.76   0
  22   2   8    4.32    3.83   0
  24  -2   6    2.15    2.57   0
  24  -2   6    1.25    2.61   0
  24   2   6    4.61    2.60   0
  26   2   4   -0.47    2.53   0
  26  -2   4    3.45    3.60   0
  26  -2   4   -1.07    3.44   0
  28   2   2    7.26    3.54   0
  28  -2   2    6.11    3.56   0
  30   2   0    4.11    3.59   0
  30  -2   0    3.22    3.65   0
  32  -2  -2    4.45    2.85   0
  32   2  -2   10.13    3.73   0
  34  -2  -4    6.15    4.12   0
  34   2  -4    4.53    2.86   0
  23   3   7   -0.06    2.95   0
  23  -3   7    0.07    3.94   0
  23  -3   7   -2.32    4.00   0
  25   3   5    2.13    3.75   0
  25  -3   5   -1.70    3.91   0
  25  -3   5    1.69    3.87   0
  27   3   3   -1.96    3.72   0
  27  -3   3    2.24    3.84   0
  27  -3   3    2.75    2.87   0
  29   3   1    3.94    3.91   0
  29  -3   1   -2.81    4.02   0
  29  -3   1    4.56    3.97   0
  31  -3  -1   -0.06    3.04   0
  31   3  -1   -1.69    4.06   0
  31  -3  -1    1.51    2.80   0
  33  -3  -3    1.31    4.51   0
  33  -3  -3    0.31    4.53   0
 -33  -3   3   -2.73    4.27   0
  21  -1  10    0.06    4.10   0
  21  -1  10    4.98    2.97   0
  21   1  10   -0.94    4.18   0
  23  -1   8    7.25    3.74   0
  23  -1   8   -0.58    2.73   0
  23   1   8    4.82    3.75   0
  25  -1   6    7.09    2.55   0
  25   1   6    8.60    3.65   0
  27  -1   4    9.85    3.48   0
  27   1   4    3.75    3.42   0
  29   1   2   -2.07    3.44   0
  29  -1   2    1.27    3.50   0
  31   1   0   13.22    2.45   0
  31  -1   0    9.16    3.60   0
  33  -1  -2    1.19    3.91   0
  33   1  -2    2.91    3.67   0
  35  -1  -4    6.86    3.01   0
  35   1  -4    2.04    2.94   0
  22  -2   9   -0.50    2.90   0
  22  -2   9    1.80    4.00   0
  22   2   9    1.19    3.04   0
  24  -2   7    2.93    3.74   0
  24  -2   7   -1.96    3.86   0
  24   2   7    3.42    2.82   0
  26  -2   5    1.40    3.72   0
  26  -2   5   -0.19    2.49   0
  26   2   5   -1.05    2.64   0
  28   2   3    2.30    3.71   0
  28  -2   3    4.30    3.70   0
  30   2   1   12.98    2.65   0
  30  -2   1    6.56    3.93   0
  32   2  -1    3.80    3.67   0
  32  -2  -1    0.41    2.82   0
  34  -2  -3   -1.90    2.98   0
  34   2  -3    2.15    3.92   0
  25   3   6    2.05    4.15   0
  25  -3   6    0.25    4.05   0
  25  -3   6    3.78    4.11   0
  27  -3   4    2.22    2.81   0
  27   3   4   -0.68    3.95   0
  27  -3   4    0.66    4.06   0
  29   3   2    4.30    3.88   0
  29  -3   2    3.73    2.75   0
  29  -3   2    4.34    4.04   0
  31   3   0    5.12    2.92   0
  31  -3   0    2.05    2.99   0
  31  -3   0    1.95    4.23   0
  22   0  10    2.17    4.12   0
  22   0  10    0.60    3.06   0
  24   0   8    2.94    2.87   0
  26   0   6   14.39    2.74   0
  28   0   4    3.57    3.56   0
  30   0   2    4.76    3.48   0
  32   0   0    7.90    2.64   0
  34   0  -2   -0.77    2.60   0
  36   0  -4    4.51    3.01   0
  23  -1   9    0.64    4.07   0
  23  -1   9    1.55    2.90   0
  23   1   9    0.84    2.94   0
  25  -1   7    4.08    3.80   0
  25   1   7    1.53    3.77   0
  27  -1   5    7.43    2.63   0
  27   1   5    5.85    2.69   0
  29  -1   3    2.20    3.49   0
  29   1   3    7.27    3.63   0
  31   1   1    9.29    3.71   0
  31  -1   1   10.00    3.57   0
  33  -1  -1    2.52    2.72   0
  33   1  -1    2.48    3.77   0
  35  -1  -3    7.84    4.37   0
  35   1  -3   11.21    4.02   0
  24  -2   8   -0.63    2.92   0
  24  -2   8   -1.42    4.28   0
  24   2   8    0.94    4.16   0
  26  -2   6    1.55    2.83   0
  26  -2   6    2.40    3.95   0
  26   2   6    3.06    2.81   0
  28   2   4   -4.87    3.86   0
  28  -2   4   -2.70    2.81   0
  28  -2   4   -1.46    2.80   0
  30   2   2    1.40    2.75   0
  30  -2   2    0.57    2.93   0
  32   2   0    2.24    2.81   0
  32  -2   0   -1.36    4.09   0
  34  -2  -2    1.44    4.24   0
  34   2  -2    2.01    4.07   0
  27  -3   5    5.12    4.19   0
  29   3   3    2.60    4.24   0
  29  -3   3    4.91    4.11   0
  29  -3   3    0.78    4.15   0
  31   3   1    0.91    4.22   0
  31  -3   1    0.42    4.33   0
  31  -3   1   -0.45    3.16   0
  25  -1   8    1.16    4.17   0
  25  -1   8   -1.60    2.88   0
  25   1   8   -2.17    2.95   0
  27  -1   6    2.66    3.99   0
  27   1   6    3.45    2.77   0
  29  -1   4    2.03    3.84   0
  29   1   4    3.69    3.84   0
  31   1   2   -1.43    3.68   0
  31  -1   2   -0.08    2.75   0
  33  -1   0    4.30    2.88   0
  33   1   0    4.81    2.72   0
  35  -1  -2   -2.24    4.13   0
  35   1  -2    2.75    2.91   0
  26  -2   7    3.34    4.20   0
  26  -2   7    0.13    3.04   0
  26   2   7   -1.61    2.94   0
  28   2   5    2.81    2.86   0
  28  -2   5   -0.85    2.94   0
  28  -2   5    1.23    2.69   0
  30   2   3    3.71    2.83   0
  30  -2   3    7.31    2.91   0
  32   2   1    8.81    4.19   0
  32  -2   1   11.74    4.28   0
  34  -2  -1    1.60    4.37   0
  34   2  -1   -0.39    2.81   0
  26   0   8   -0.52    2.97   0
  28   0   6    8.75    2.69   0
  30   0   4    0.66    2.86   0
  32   0   2    0.41    2.83   0
  34   0   0    1.16    2.80   0
  36   0  -2   25.71    3.56   0
  27  -1   7    1.21    2.95   0
  27  -1   7   -1.47    3.98   0
  27   1   7    1.28    2.97   0
  29  -1   5    2.15    4.01   0
  29   1   5   -3.18    3.97   0
  31   1   3   12.21    3.90   0
  31  -1   3    2.79    2.91   0
  33   1   1    2.10    4.23   0
  33  -1   1    8.82    4.08   0
  35  -1  -1    3.38    4.17   0
  35   1  -1    1.46    4.19   0
  30  -2   4   -0.74    4.10   0
  30   2   4    2.48    4.21   0
  30  -2   4   -0.01    4.09   0
  32   2   2   11.88    4.43   0
  32  -2   2   13.96    4.47   0
  31  -1   4    0.81    4.10   0
  31   1   4    1.66    3.02   0
  33   1   2    3.49    4.26   0
  33  -1   2    1.19    2.91   0
;
_shelx_hkl_checksum     75532
_shelx_res_file
;
TITL shelxt_a.res in C2/c
    2135.res
    created by SHELXL-2018/3 at 14:43:12 on 21-Jul-2020
CELL  0.71073  24.7984   4.7133  11.5330   90.000  106.751   90.000
ZERR     4.00   0.0031   0.0004   0.0014    0.000    0.009    0.000
LATT   7
SYMM  - X,   Y, 1/2 - Z
SFAC  C    H    N    O
UNIT  64 64 8 8
MERG   2
MORE -1
EQIV $1 -x+1, y, -z+1/2
MPLA  10 C1 C2 C3 C4 C5 C6 C7  O1 N1 C8  C8_$1
MPLA  10 C1_$1 C2_$1 C3_$1 C4_$1 C5_$1 C6_$1 C7_$1 O1_$1 N1_$1 C8_$1 C8
HTAB
EQIV $2 -x+1, -y+2, -z+1
HTAB C5 O1_$2
FMAP   2
PLAN    5
ACTA
BOND   $H
CONF
L.S.  10
WGHT    0.063900
FVAR       0.56972
O1    4    0.493278    0.712220    0.365708    11.00000    0.04557    0.06787 =
         0.05615   -0.00743    0.00680   -0.00525
N1    3    0.428265    0.462899    0.152667    11.00000    0.04110    0.07351 =
         0.06641   -0.02229    0.00674   -0.00364
AFIX  43
H1    2    0.408352    0.369876    0.090988    11.00000   -1.20000
AFIX   0
C7    1    0.402399    0.617305    0.223499    11.00000    0.04362    0.04570 =
         0.05452    0.00138    0.01216   -0.00271
C2    1    0.343572    0.643547    0.193077    11.00000    0.04345    0.05263 =
         0.06124    0.00867    0.01198   -0.00311
C6    1    0.435384    0.747167    0.328995    11.00000    0.04487    0.05095 =
         0.05342    0.00487    0.01456   -0.00455
C8    1    0.487533    0.459019    0.182276    11.00000    0.04287    0.05538 =
         0.06209   -0.00470    0.01006    0.00230
AFIX  13
H8    2    0.499910    0.289697    0.147724    11.00000   -1.20000
AFIX   0
C3    1    0.320643    0.810376    0.264253    11.00000    0.04872    0.07074 =
         0.08057    0.00439    0.02339    0.00372
AFIX  43
H3    2    0.281704    0.828025    0.244874    11.00000   -1.20000
AFIX   0
C5    1    0.411661    0.918964    0.397150    11.00000    0.06482    0.06104 =
         0.05645   -0.00397    0.02142   -0.00762
AFIX  43
H5    2    0.434246    1.011706    0.465030    11.00000   -1.20000
AFIX   0
C1    1    0.307560    0.482976    0.086685    11.00000    0.04500    0.07708 =
         0.07260    0.00362    0.00444   -0.00702
AFIX 137
H1A   2    0.317296    0.536853    0.014987    11.00000   -1.50000
H1B   2    0.268642    0.526107    0.076608    11.00000   -1.50000
H1C   2    0.313666    0.283070    0.100280    11.00000   -1.50000
AFIX   0
C4    1    0.353950    0.952451    0.363805    11.00000    0.06692    0.07334 =
         0.08113   -0.01045    0.03494    0.00306
AFIX  43
H4    2    0.337499    1.070906    0.408487    11.00000   -1.20000
AFIX   0
HKLF 4
REM  shelxt_a.res in C2/c
REM wR2 = 0.1339, GooF = S = 0.884, Restrained GooF = 0.884 for all data
REM R1 = 0.0485 for 1024 Fo > 4sig(Fo) and 0.1182 for all 2194 data
REM 92 parameters refined using 0 restraints
END
WGHT      0.0639      0.0000
REM Instructions for potential hydrogen bonds
HTAB C5 O1_$2
REM Highest difference peak  0.148,  deepest hole -0.161,  1-sigma level  0.037
Q1    1   0.4200  0.7330  0.3923  11.00000  0.05    0.15
Q2    1   0.4246  0.9167  0.3039  11.00000  0.05    0.12
Q3    1   0.4090  0.4989  0.0575  11.00000  0.05    0.12
Q4    1   0.4207  0.7702  0.2542  11.00000  0.05    0.11
Q5    1   0.3328  0.8263  0.1952  11.00000  0.05    0.10
;
_shelx_res_checksum     86221
