# Supplementary material for: Synthesis, crystal structure and Hirshfeld surface analysis of 1,7-dimethyl-5a,6,11a,12-tetra­hydro­benzo[b]benzo[5,6][1,4]oxazino[2,3-e][1,4]oxazine
Source: Acta Crystallogr E Crystallogr Commun. 2020 Aug 18;76(Pt 9):1472–5. doi: 10.1107/S2056989020010646 (PMC7472765; doi:10.1107/S2056989020010646)
Supplement: Supplementary file 2 [file e-76-01472-Isup4.hkl]

data_I                                                                          
_shelx_title ' shelxt_a.res in C2/c'                                            
_shelx_refln_list_code          4                                               
_shelx_F_calc_maximum      170.69                                               
_exptl_crystal_F_000       568.00                                               
_reflns_d_resolution_high  0.6716                                               
                                                                                
loop_                                                                           
 _space_group_symop_operation_xyz                                               
 'x, y, z'                                                                      
 '-x, y, -z+1/2'                                                                
 'x+1/2, y+1/2, z'                                                              
 '-x+1/2, y+1/2, -z+1/2'                                                        
 '-x, -y, -z'                                                                   
 'x, -y, z-1/2'                                                                 
 '-x+1/2, -y+1/2, -z'                                                           
 'x+1/2, -y+1/2, z-1/2'                                                         
                                                                                
_cell_length_a    24.7984                                                       
_cell_length_b     4.7133                                                       
_cell_length_c    11.5330                                                       
_cell_angle_alpha  90.000                                                       
_cell_angle_beta  106.751                                                       
_cell_angle_gamma  90.000                                                       
                                                                                
_shelx_F_squared_multiplier     1.000                                           
                                                                                
loop_                                                                           
 _refln_index_h                                                                 
 _refln_index_k                                                                 
 _refln_index_l                                                                 
 _refln_F_squared_calc                                                          
 _refln_F_squared_meas                                                          
 _refln_F_squared_sigma                                                         
 _refln_observed_status                                                         
   4   0   0       1188.14       1661.10        18.60 o                         
   6   0   0       3994.79       4244.16        86.70 o                         
   8   0   0       2225.56       2388.17        51.57 o                         
  10   0   0       3579.89       3937.36        25.63 o                         
  12   0   0      11076.83      11989.74        39.37 o                         
  14   0   0       2543.96       2779.52        18.86 o                         
  16   0   0        494.18        491.13         8.93 o                         
  18   0   0          0.25          0.43         4.90 o                         
  20   0   0        189.20        157.65         6.72 o                         
  22   0   0          3.55          5.98         7.95 o                         
  24   0   0        185.71        145.26         9.12 o                         
  26   0   0         19.38         34.72         9.12 o                         
  28   0   0          5.01          5.27         9.18 o                         
  30   0   0          3.73         11.74        10.04 o                         
  32   0   0         28.73         24.34         8.13 o                         
  34   0   0         12.76          3.57         8.63 o                         
   1   1   0       6871.50       5475.45       162.08 o                         
   3   1   0       1554.59       1574.51        44.17 o                         
   5   1   0       2449.04       2416.42        54.15 o                         
   7   1   0        381.06        417.90         7.04 o                         
   9   1   0        394.52        437.39         7.46 o                         
  11   1   0       1728.92       1891.94        35.19 o                         
  13   1   0         60.01         76.31         4.31 o                         
  15   1   0        376.24        393.01         5.57 o                         
  17   1   0        106.30        109.83         6.56 o                         
  19   1   0         14.13          9.12         3.49 o                         
  21   1   0          4.82          5.43         3.78 o                         
  23   1   0        193.84        163.30         6.99 o                         
  25   1   0         15.76         20.22         6.27 o                         
  27   1   0          2.03          2.33         5.33 o                         
  29   1   0          1.33          8.14         7.03 o                         
  31   1   0         35.20         37.30         6.25 o                         
  33   1   0         21.48         14.06         6.09 o                         
   0   2   0        587.05        511.32         8.98 o                         
   2   2   0        261.05        234.20         4.66 o                         
   4   2   0        963.70        981.97        29.66 o                         
   6   2   0        611.00        614.13         9.74 o                         
   8   2   0        132.76        123.90         3.97 o                         
  10   2   0          1.34          2.40         3.57 o                         
  12   2   0         33.49         42.71         4.64 o                         
  14   2   0         15.36         13.00         4.24 o                         
  16   2   0        137.44        148.12         7.13 o                         
  18   2   0        610.38        618.94        16.99 o                         
  20   2   0          0.54          2.15         4.01 o                         
  22   2   0          7.65          9.68         4.41 o                         
  24   2   0         12.04          9.55         5.51 o                         
  26   2   0         15.80         24.83         6.96 o                         
  28   2   0         15.24         17.30         7.64 o                         
  30   2   0          4.51         11.30         7.89 o                         
  32   2   0         11.67          2.38         7.14 o                         
   1   3   0         42.17         42.39         3.34 o                         
   3   3   0          3.75          2.24         2.72 o                         
   5   3   0        222.95        210.00         6.23 o                         
   7   3   0        780.18        724.39        14.02 o                         
   9   3   0         73.73         76.17         4.69 o                         
  11   3   0         74.69         80.92         4.01 o                         
  13   3   0        209.12        213.11         8.43 o                         
  15   3   0        101.59         92.00         4.00 o                         
  17   3   0         60.57         60.16         3.91 o                         
  19   3   0        335.71        343.31         4.80 o                         
  21   3   0         38.58         35.94         4.25 o                         
  23   3   0          0.54          7.61         4.79 o                         
  25   3   0          2.76          4.09         4.11 o                         
  27   3   0          4.03          7.85         6.28 o                         
  29   3   0          0.02          6.52         5.83 o                         
  31   3   0          8.87          9.78         5.77 o                         
   0   4   0        103.40        106.05         5.44 o                         
   2   4   0        100.89        100.09         3.54 o                         
   4   4   0        313.61        299.61         7.20 o                         
   6   4   0         37.44         41.10         4.25 o                         
   8   4   0         41.06         36.17         4.21 o                         
  10   4   0          0.94          0.23         4.02 o                         
  12   4   0          4.50          9.20         5.02 o                         
  14   4   0        123.24        114.10         4.40 o                         
  16   4   0        368.04        368.64         6.49 o                         
  18   4   0          0.10         -0.82         4.66 o                         
  20   4   0         20.82         17.35         4.53 o                         
  22   4   0          7.10         11.00         4.57 o                         
  24   4   0          8.15          6.77         4.86 o                         
  26   4   0          2.54          0.97         4.45 o                         
  28   4   0          4.25          1.15         6.36 o                         
   1   5   0         17.19         15.10         4.53 o                         
   3   5   0         55.71         58.38         4.74 o                         
   5   5   0         28.10         36.22         4.62 o                         
   7   5   0          0.58          2.57         4.68 o                         
   9   5   0          7.70         15.60         5.40 o                         
  11   5   0          3.82          4.89         4.90 o                         
  13   5   0         13.83          8.94         5.01 o                         
  15   5   0         45.44         40.78         6.41 o                         
  17   5   0          1.25          0.57         4.69 o                         
  19   5   0          0.06          0.84         5.54 o                         
  21   5   0          0.01         -1.77         5.94 o                         
  23   5   0          0.02          5.00         5.56 o                         
   0   6   0          3.79          9.08         6.27 o                         
   2   6   0         18.57         21.80         4.51 o                         
   4   6   0          0.41          3.60         5.44 o                         
   6   6   0         31.83         35.56         6.49 o                         
   8   6   0          0.52          2.08         5.51 o                         
  10   6   0          0.29          2.71         5.75 o                         
  12   6   0          0.59          7.80         6.79 o                         
  14   6   0          2.29          4.12         7.23 o                         
  16   6   0          0.02         -7.65         7.65 o                         
  18   6   0          0.07          2.22         6.93 o                         
   1   7   0          0.96         -0.27         7.96 o                         
 -35   1   1         12.32          7.46         9.11 o                         
 -33   1   1         12.63          7.71         6.80 o                         
 -31   1   1          2.59          1.48         6.07 o                         
 -29   1   1          0.49          1.75         6.97 o                         
 -27   1   1          0.43          5.51         5.21 o                         
 -25   1   1         56.95         52.11         6.30 o                         
 -23   1   1         41.18         43.51         4.35 o                         
 -21   1   1          9.73         11.82         3.59 o                         
 -19   1   1          8.66          8.07         3.49 o                         
 -17   1   1         47.61         51.28         4.04 o                         
 -15   1   1        104.32        114.44         4.37 o                         
 -13   1   1        440.89        484.72        17.09 o                         
 -11   1   1       1008.09       1102.73        29.64 o                         
  -9   1   1          0.52          3.59         4.41 o                         
  -7   1   1          0.04          2.23         4.51 o                         
  -5   1   1        253.11        271.45         7.25 o                         
  -3   1   1       5165.45       5028.85        23.21 o                         
  -1   1   1       7268.40       7057.52       165.30 o                         
   1   1   1      15762.52      15270.35       368.86 o                         
   3   1   1          9.80          6.42         4.60 o                         
   5   1   1       1702.28       1669.45        27.14 o                         
   7   1   1        374.44        396.33         9.35 o                         
   9   1   1        333.80        382.94        12.96 o                         
  11   1   1        946.51        933.15        29.44 o                         
  13   1   1        755.90        867.50         6.91 o                         
  15   1   1         55.92         54.43         5.61 o                         
  17   1   1        647.89        644.57        11.51 o                         
  19   1   1        367.80        356.89        19.24 o                         
  21   1   1        110.19        102.37         4.73 o                         
  23   1   1         34.07         31.76         4.98 o                         
  25   1   1          3.16          4.26         5.05 o                         
  27   1   1          4.29          5.87         4.71 o                         
  29   1   1         16.31         18.63         6.06 o                         
  31   1   1         28.74         29.74         7.93 o                         
  33   1   1         33.86         17.01        10.35 o                         
 -34   2   1          1.30          1.20         7.28 o                         
 -32   2   1          5.92          5.80         6.89 o                         
 -30   2   1          3.47         14.10         7.78 o                         
 -28   2   1         21.60         22.64         7.26 o                         
 -26   2   1          1.54          5.60         4.35 o                         
 -24   2   1          0.24          9.80         4.42 o                         
 -22   2   1         17.81         21.04         3.81 o                         
 -20   2   1        126.18        129.36         4.54 o                         
 -18   2   1          4.78          4.64         4.04 o                         
 -16   2   1        315.41        288.60        10.75 o                         
 -14   2   1         29.65         23.29         3.90 o                         
 -12   2   1         10.47         10.05         3.79 o                         
 -10   2   1         30.85         31.99         3.36 o                         
  -8   2   1        350.44        320.62         9.57 o                         
  -6   2   1        240.21        233.97         7.98 o                         
  -4   2   1        230.43        256.74         6.01 o                         
  -2   2   1        480.67        487.50         6.35 o                         
   0   2   1         32.38         30.41         6.83 o                         
   2   2   1        229.87        236.37         4.92 o                         
   4   2   1         69.10         86.74         3.74 o                         
   6   2   1        362.68        371.31         5.52 o                         
   8   2   1        585.45        586.70        13.62 o                         
  10   2   1         29.46         29.56         4.34 o                         
  12   2   1         68.83         69.77         3.31 o                         
  14   2   1        109.66        105.36        15.17 o                         
  16   2   1        159.29        158.71        10.37 o                         
  18   2   1        436.46        449.49        10.56 o                         
  20   2   1        423.55        432.57         8.92 o                         
  22   2   1          0.31          1.04         6.09 o                         
  24   2   1          1.84         11.66         6.32 o                         
  26   2   1          0.24          3.30         5.81 o                         
  28   2   1          5.28          8.28         6.19 o                         
  30   2   1         30.69         34.21         9.89 o                         
  32   2   1         36.49         31.61         9.22 o                         
 -31   3   1          2.10          0.34         5.66 o                         
 -29   3   1          9.24          7.14         5.21 o                         
 -27   3   1         14.32         17.43         4.75 o                         
 -25   3   1          4.04          4.34         3.84 o                         
 -23   3   1         12.81         20.61         3.91 o                         
 -21   3   1        186.80        182.13         6.66 o                         
 -19   3   1        133.27        144.20         4.27 o                         
 -17   3   1        510.04        494.19        14.79 o                         
 -15   3   1        713.53        713.48         7.09 o                         
 -13   3   1         46.43         46.44         3.69 o                         
 -11   3   1         17.22          8.28         3.68 o                         
  -9   3   1        131.05        124.03         4.85 o                         
  -7   3   1         94.01        104.38         4.17 o                         
  -5   3   1        549.03        532.03         9.02 o                         
  -3   3   1       1324.42       1318.91        27.36 o                         
  -1   3   1        479.40        458.30         5.60 o                         
   1   3   1         98.61         92.15         3.68 o                         
   3   3   1        454.89        470.81        12.54 o                         
   5   3   1        723.33        689.62        26.34 o                         
   7   3   1          6.56          6.26         4.42 o                         
   9   3   1          0.76          6.23         4.29 o                         
  11   3   1         32.57         38.84         4.40 o                         
  13   3   1          7.75          7.02         3.70 o                         
  15   3   1        261.72        278.20         6.16 o                         
  17   3   1        264.93        259.99        16.76 o                         
  19   3   1          1.78          2.70         4.42 o                         
  21   3   1         11.95         13.11         4.56 o                         
  23   3   1          7.61          5.61         4.29 o                         
  25   3   1          0.29          2.14         4.72 o                         
  27   3   1          2.81          8.69         6.43 o                         
  29   3   1          1.60          5.94         7.05 o                         
  31   3   1          0.04          0.67         6.73 o                         
 -28   4   1          1.49          5.21         5.61 o                         
 -26   4   1          1.27         -0.98         5.90 o                         
 -24   4   1          7.28          4.95         4.91 o                         
 -22   4   1         15.53         13.12         5.13 o                         
 -20   4   1         34.59         32.82         4.39 o                         
 -18   4   1         16.86         15.81         4.27 o                         
 -16   4   1          1.18         -2.50         4.39 o                         
 -14   4   1         92.08         96.61         5.63 o                         
 -12   4   1         65.68         71.53         5.44 o                         
 -10   4   1          2.72          4.37         3.97 o                         
  -8   4   1         91.12         81.63         5.07 o                         
  -6   4   1         85.40         73.19         4.44 o                         
  -4   4   1          2.25          2.03         3.67 o                         
  -2   4   1        146.28        152.17         4.38 o                         
   0   4   1        327.05        323.43         4.98 o                         
   2   4   1        305.03        311.78         9.77 o                         
   4   4   1         31.29         28.74         4.04 o                         
   6   4   1          0.30          5.82         3.99 o                         
   8   4   1         34.36         36.58         3.47 o                         
  10   4   1          7.79          4.06         4.92 o                         
  12   4   1         50.40         57.13         5.12 o                         
  14   4   1        233.63        238.88         5.33 o                         
  16   4   1          1.72         -2.55         5.45 o                         
  18   4   1         10.99         11.70         5.41 o                         
  20   4   1          2.34         10.61         4.17 o                         
  22   4   1          4.75          6.63         4.40 o                         
  24   4   1          4.40          0.55         5.70 o                         
  26   4   1         11.76         11.31         7.06 o                         
  28   4   1          1.45          3.63         5.90 o                         
 -25   5   1          0.03         -0.76         5.96 o                         
 -23   5   1          0.52          6.47         5.78 o                         
 -21   5   1          4.14          9.37         5.74 o                         
 -19   5   1          4.49          4.75         5.72 o                         
 -17   5   1          2.16          0.95         4.94 o                         
 -15   5   1          0.24         -1.82         4.34 o                         
 -13   5   1          2.63          3.84         4.83 o                         
 -11   5   1          4.53          0.88         5.35 o                         
  -9   5   1          0.32          5.44         4.77 o                         
  -7   5   1         32.11         25.54         4.60 o                         
  -5   5   1         16.59         21.25         4.65 o                         
  -3   5   1         12.18         14.84         4.50 o                         
  -1   5   1         81.33         83.24         4.95 o                         
   1   5   1          5.59          7.41         4.50 o                         
   3   5   1         68.61         77.60         6.33 o                         
   5   5   1          4.69          3.71         3.98 o                         
   7   5   1          2.93          1.86         4.70 o                         
   9   5   1          3.60          8.02         4.66 o                         
  11   5   1         43.35         48.76         5.78 o                         
  13   5   1          0.28         -0.19         5.05 o                         
  15   5   1         43.51         36.06         5.43 o                         
  17   5   1         11.47          3.38         5.52 o                         
  19   5   1          0.03          1.62         7.96 o                         
  21   5   1          6.96          8.97         4.85 o                         
  23   5   1          3.46          9.16         6.47 o                         
 -18   6   1          0.24          2.97         6.30 o                         
 -16   6   1          1.75          4.74         5.83 o                         
 -14   6   1          0.13         11.66         7.23 o                         
 -12   6   1         15.10         12.22         6.24 o                         
 -10   6   1          0.60          2.30         5.65 o                         
  -8   6   1          0.00         -0.02         5.84 o                         
  -6   6   1          3.58          6.69         6.40 o                         
  -4   6   1          8.53          5.76         5.58 o                         
  -2   6   1          2.56          4.74         4.72 o                         
   0   6   1         59.79         60.70         5.17 o                         
   2   6   1          0.95          4.14         5.26 o                         
   4   6   1         20.49         19.50         4.93 o                         
   6   6   1          1.21          5.79         5.54 o                         
   8   6   1          0.45          5.95         6.54 o                         
  10   6   1          2.32          3.17         5.82 o                         
  12   6   1          2.92          6.91         7.14 o                         
  14   6   1          2.27          0.91         6.26 o                         
  16   6   1          9.85          0.08         7.43 o                         
 -36   0   2        165.83         79.21        10.97 o                         
 -34   0   2          2.93         -2.37         8.01 o                         
 -32   0   2         62.58         73.48        11.12 o                         
 -30   0   2          7.17         16.14         9.64 o                         
 -28   0   2         45.07         38.88         9.34 o                         
 -26   0   2         44.43         33.86         6.13 o                         
 -24   0   2        591.58        512.91        11.18 o                         
 -22   0   2         21.08          2.13         7.73 o                         
 -20   0   2          0.96          6.22         4.60 o                         
 -18   0   2        346.08        380.47        26.93 o                         
 -16   0   2         45.76         51.60         4.48 o                         
 -14   0   2         17.93          8.76         4.91 o                         
 -12   0   2       3921.20       4089.06       142.75 o                         
 -10   0   2        196.99        191.62         6.16 o                         
  -8   0   2        523.03        479.59         9.70 o                         
  -6   0   2       4604.66       4540.78       152.12 o                         
  -4   0   2       4073.86       4095.56        29.22 o                         
  -2   0   2       1640.57       1404.56        34.51 o                         
   0   0   2      19781.57      18970.38        83.65 o                         
  10   0   2        289.36        268.84         9.40 o                         
  12   0   2        423.11        488.41         8.93 o                         
  14   0   2        208.58        244.62         8.78 o                         
  16   0   2          5.09          0.31         7.42 o                         
  18   0   2        117.90        114.83         8.50 o                         
  20   0   2          1.49         17.19         5.64 o                         
  22   0   2          1.98          4.99         8.26 o                         
  24   0   2         49.64         33.74         6.62 o                         
  26   0   2         12.64         14.20         9.30 o                         
  28   0   2          0.63         12.08         7.21 o                         
  30   0   2         10.43         14.67        10.72 o                         
  32   0   2          4.52          1.26         8.72 o                         
 -35   1   2         11.58          2.12         7.69 o                         
 -33   1   2          7.12          6.40         8.24 o                         
 -31   1   2          5.70         10.84         7.32 o                         
 -29   1   2          2.68         -4.71         6.80 o                         
 -27   1   2          0.43          4.19         6.48 o                         
 -25   1   2         60.63         60.43         4.50 o                         
 -23   1   2          2.82         11.79         3.61 o                         
 -21   1   2         17.12         18.90         3.77 o                         
 -19   1   2          6.36          7.27         3.73 o                         
 -17   1   2        159.02        157.63         4.65 o                         
 -15   1   2        571.76        629.83         7.46 o                         
 -13   1   2       1409.95       1434.81        15.92 o                         
 -11   1   2        142.86        156.71         5.89 o                         
  -9   1   2        320.00        348.92        11.48 o                         
  -7   1   2        558.88        557.22         7.87 o                         
  -5   1   2       2179.12       2116.41        74.70 o                         
  -3   1   2      13020.01      11745.54        52.48 o                         
  -1   1   2      29136.26      25984.90      1572.69 o                         
   1   1   2       2939.83       2956.05        74.67 o                         
   3   1   2       1197.13       1316.01        28.70 o                         
   5   1   2       1143.74       1296.07        22.97 o                         
   7   1   2         51.01         28.16         8.20 o                         
   9   1   2       1452.84       1514.66        15.00 o                         
  11   1   2        797.03        789.60        10.75 o                         
  13   1   2        233.21        217.11         9.18 o                         
  15   1   2        728.75        698.20        22.92 o                         
  17   1   2        532.93        540.59         7.63 o                         
  19   1   2        182.34        183.74         5.57 o                         
  21   1   2         48.49         43.64         4.45 o                         
  23   1   2         20.76         12.38         7.95 o                         
  25   1   2         25.41         36.03         6.56 o                         
  27   1   2         43.19         51.79         7.22 o                         
  29   1   2          1.34         -1.28         7.56 o                         
  31   1   2          0.01         -2.03         6.79 o                         
  33   1   2         13.01          6.54         7.40 o                         
 -34   2   2          4.16          5.33         9.05 o                         
 -32   2   2         19.99         21.29         8.75 o                         
 -30   2   2          6.40          9.01        11.20 o                         
 -28   2   2          3.24          2.82         4.05 o                         
 -26   2   2          0.02          4.78         4.65 o                         
 -24   2   2          4.73          9.04         4.47 o                         
 -22   2   2         54.82         57.16         5.41 o                         
 -20   2   2        330.63        287.16        22.37 o                         
 -18   2   2        946.90        930.81        18.75 o                         
 -16   2   2         69.15         71.83         3.66 o                         
 -14   2   2          4.91          8.47         3.88 o                         
 -12   2   2         96.82         91.06         4.24 o                         
 -10   2   2        107.98        120.15         7.16 o                         
  -8   2   2        576.27        565.43        15.73 o                         
  -6   2   2       2236.47       2222.46        21.62 o                         
  -4   2   2       1342.36       1383.25        29.91 o                         
  -2   2   2       1410.10       1340.95        21.70 o                         
   0   2   2        832.38        814.74        23.85 o                         
   2   2   2         13.03         10.19         3.53 o                         
   4   2   2        464.83        474.10        10.12 o                         
   6   2   2       2846.90       2890.07        37.94 o                         
   8   2   2        776.68        792.14        14.11 o                         
  10   2   2         95.11        104.95         4.21 o                         
  12   2   2        112.28        116.99         8.49 o                         
  14   2   2        104.58         99.84         4.13 o                         
  16   2   2        550.77        539.00         8.97 o                         
  18   2   2        769.89        774.29         8.58 o                         
  20   2   2        170.71        176.32         9.32 o                         
  22   2   2        105.37        117.93         9.41 o                         
  24   2   2          8.58         11.59         6.64 o                         
  26   2   2          1.33          9.08         5.76 o                         
  28   2   2         12.57         20.60         7.73 o                         
  30   2   2         12.96          3.08         6.18 o                         
  32   2   2         70.69         39.86         9.69 o                         
 -31   3   2          0.70          5.97         5.43 o                         
 -29   3   2         21.92         17.36         5.24 o                         
 -27   3   2         13.68         20.70         5.29 o                         
 -25   3   2         13.28         16.11         4.42 o                         
 -23   3   2        103.34        105.51         4.48 o                         
 -21   3   2          0.13          0.98         4.45 o                         
 -19   3   2         26.96         31.96         4.78 o                         
 -17   3   2        734.69        751.83        10.90 o                         
 -15   3   2        111.37        120.74         4.64 o                         
 -13   3   2         18.61         15.14         3.46 o                         
 -11   3   2         92.10         82.96         4.06 o                         
  -9   3   2         12.17         15.72         4.21 o                         
  -7   3   2         27.26         29.71         4.26 o                         
  -5   3   2        453.12        481.87        17.53 o                         
  -3   3   2        294.39        312.23         8.68 o                         
  -1   3   2         63.24         59.31         3.66 o                         
   1   3   2        114.37        110.53         5.07 o                         
   3   3   2         10.74          7.65         3.35 o                         
   5   3   2          4.37          6.56         3.35 o                         
   7   3   2         92.87         84.02         4.77 o                         
   9   3   2          2.65          3.90         3.36 o                         
  11   3   2          5.85          9.14         3.43 o                         
  13   3   2          0.03          3.36         3.45 o                         
  15   3   2          0.16          7.41         4.70 o                         
  17   3   2         63.65         61.60         5.01 o                         
  19   3   2        112.01        115.94         6.33 o                         
  21   3   2         54.65         50.05         5.71 o                         
  23   3   2          0.00          0.07         5.07 o                         
  25   3   2          3.43          4.84         5.39 o                         
  27   3   2          1.67          1.40         5.07 o                         
  29   3   2          1.12         12.55         6.04 o                         
 -30   4   2          0.00          3.30        13.71 o                         
 -28   4   2         12.08          7.24         6.16 o                         
 -26   4   2          2.06          6.03         5.81 o                         
 -24   4   2          0.23          6.88         5.01 o                         
 -22   4   2         20.52         20.21         4.72 o                         
 -20   4   2        130.58        115.38         6.72 o                         
 -18   4   2         10.26         11.05         3.75 o                         
 -16   4   2        129.29        126.67         4.69 o                         
 -14   4   2         13.38         17.30         5.14 o                         
 -12   4   2         32.32         28.10         5.18 o                         
 -10   4   2         21.21         21.33         3.85 o                         
  -8   4   2         65.37         58.62         4.22 o                         
  -6   4   2         19.21         18.90         3.81 o                         
  -4   4   2         44.02         45.57         4.31 o                         
  -2   4   2          5.71          3.47         3.61 o                         
   0   4   2         23.62         26.54         3.73 o                         
   2   4   2        126.56        135.11         6.43 o                         
   4   4   2        135.71        141.49         6.39 o                         
   6   4   2         18.34         17.03         4.10 o                         
   8   4   2         27.31         33.12         4.85 o                         
  10   4   2          3.33          8.39         3.69 o                         
  12   4   2         50.54         59.44         5.43 o                         
  14   4   2         70.27         78.22         4.79 o                         
  16   4   2         27.72         28.73         4.37 o                         
  18   4   2          3.21          1.79         5.62 o                         
  20   4   2          0.01         -3.80         4.57 o                         
  22   4   2          3.52          8.23         5.61 o                         
  24   4   2          2.51          1.63         6.07 o                         
  26   4   2          0.99          3.48         7.42 o                         
 -25   5   2          0.15          3.20         7.23 o                         
 -23   5   2          3.25         -0.23         5.78 o                         
 -21   5   2          9.36         16.52         5.39 o                         
 -19   5   2          1.57         -2.01         5.27 o                         
 -17   5   2         14.01         10.97         5.00 o                         
 -15   5   2          0.07          3.48         5.39 o                         
 -13   5   2          2.19          5.87         4.40 o                         
 -11   5   2         23.25         25.45         5.74 o                         
  -9   5   2          0.51          2.42         5.20 o                         
  -7   5   2         32.59         35.05         5.14 o                         
  -5   5   2          1.85          1.77         4.82 o                         
  -3   5   2          3.12          3.06         3.95 o                         
  -1   5   2         18.03         17.47         5.08 o                         
   1   5   2         15.49         18.32         4.22 o                         
   3   5   2         93.27        106.17         4.67 o                         
   5   5   2          8.50          9.22         4.37 o                         
   7   5   2          0.17          5.50         4.54 o                         
   9   5   2          0.32          3.18         4.27 o                         
  11   5   2         21.42         27.41         5.96 o                         
  13   5   2         16.42         20.15         4.68 o                         
  15   5   2         30.55         23.16         5.54 o                         
  17   5   2          0.42          3.50         6.29 o                         
  19   5   2          0.00         -1.37         5.93 o                         
  21   5   2          1.92          4.33         7.22 o                         
  23   5   2          1.05          8.04         7.88 o                         
 -18   6   2          0.57          5.76         9.11 o                         
 -16   6   2          0.13         16.31         8.52 o                         
 -14   6   2          0.05          1.61         6.36 o                         
 -12   6   2          0.24         -1.28         5.98 o                         
 -10   6   2         11.18          6.94         6.01 o                         
  -8   6   2          0.01          2.58         5.94 o                         
  -6   6   2         16.23         24.60         6.70 o                         
  -4   6   2          1.33          0.86         5.69 o                         
  -2   6   2          4.96          5.97         5.03 o                         
   0   6   2          0.04          6.27         5.71 o                         
   2   6   2         34.24         34.22         5.60 o                         
   4   6   2          7.43         10.09         6.45 o                         
   6   6   2          1.49         -2.70         5.53 o                         
   8   6   2          1.38          0.15         5.26 o                         
  10   6   2          2.49          4.09         6.90 o                         
  12   6   2          3.75          4.20         7.23 o                         
  14   6   2          1.53          9.32         7.30 o                         
  16   6   2          6.76          8.36         7.73 o                         
 -35   1   3         38.88         29.56         9.12 o                         
 -33   1   3          0.11         -0.22         6.30 o                         
 -31   1   3         11.40          9.53         5.36 o                         
 -29   1   3         10.68         14.99         6.90 o                         
 -27   1   3         11.59         11.09         3.90 o                         
 -25   1   3         94.40        100.22         5.91 o                         
 -23   1   3        122.00        115.90         5.93 o                         
 -21   1   3         54.15         61.08         4.17 o                         
 -19   1   3        635.53        619.11        16.34 o                         
 -17   1   3        713.40        706.32        20.75 o                         
 -15   1   3        591.13        636.37         9.61 o                         
 -13   1   3        203.75        156.56         4.16 o                         
 -11   1   3        146.30        128.84         5.54 o                         
  -9   1   3        484.57        476.13        12.80 o                         
  -7   1   3       2024.50       1863.46        62.04 o                         
  -5   1   3       2426.63       2426.19        47.25 o                         
  -3   1   3      10076.87       9321.74       258.92 o                         
  -1   1   3         89.15         97.93         6.29 o                         
   1   1   3        120.65        102.86         5.31 o                         
   3   1   3        827.35        934.26        20.52 o                         
   5   1   3       1316.62       1589.65        11.62 o                         
   7   1   3          0.96          3.05         7.30 o                         
   9   1   3        837.31        925.56        11.46 o                         
  11   1   3          4.58          6.04         5.21 o                         
  13   1   3        288.64        297.15         7.52 o                         
  15   1   3        124.32        117.04         5.95 o                         
  17   1   3        499.63        479.18         6.53 o                         
  19   1   3        193.09        178.00         6.92 o                         
  21   1   3         17.56         23.39         5.07 o                         
  23   1   3         11.29         10.12         4.50 o                         
  25   1   3         10.62         13.78         4.87 o                         
  27   1   3          2.21         -5.08         5.08 o                         
  29   1   3         10.23         14.43         7.81 o                         
  31   1   3         17.27         21.30        14.51 o                         
 -34   2   3          0.04         -0.46         7.31 o                         
 -32   2   3          0.73          8.10         8.04 o                         
 -30   2   3         10.26         15.16         5.28 o                         
 -28   2   3         30.17         37.79         6.03 o                         
 -26   2   3          2.83          4.29         4.51 o                         
 -24   2   3         25.68         24.16         5.26 o                         
 -22   2   3          2.27          5.96         4.06 o                         
 -20   2   3         26.02         26.35         5.35 o                         
 -18   2   3        944.99        892.34        18.90 o                         
 -16   2   3        939.31        911.10        21.47 o                         
 -14   2   3         96.08         96.49         4.41 o                         
 -12   2   3          4.18          8.01         3.90 o                         
 -10   2   3         18.65         24.52         3.44 o                         
  -8   2   3          8.38         22.18         5.49 o                         
  -6   2   3       3430.32       3327.67        20.69 o                         
  -4   2   3       3810.39       3550.53       121.55 o                         
  -2   2   3        994.07        967.85        27.61 o                         
   0   2   3        642.37        639.71        18.52 o                         
   2   2   3        355.73        391.41         5.95 o                         
   4   2   3        309.49        309.13         4.82 o                         
   6   2   3         56.54         48.58         3.51 o                         
   8   2   3         36.43         48.62         4.34 o                         
  10   2   3        101.33        103.10         4.79 o                         
  12   2   3         96.31        105.88         5.27 o                         
  14   2   3         67.96         68.64         5.71 o                         
  16   2   3         79.50         88.47        14.33 o                         
  18   2   3         90.77         94.55         8.53 o                         
  20   2   3        155.92        155.62        22.91 o                         
  22   2   3          0.24         -0.81         5.26 o                         
  24   2   3          0.00         -1.08         5.72 o                         
  26   2   3          0.03         -0.10         6.10 o                         
  28   2   3          4.30         10.17         8.07 o                         
  30   2   3         20.52         16.90         6.25 o                         
 -33   3   3          3.23         -1.28         7.88 o                         
 -31   3   3          5.87          5.76         4.95 o                         
 -29   3   3          3.58          3.80         4.58 o                         
 -27   3   3          4.15          5.23         4.67 o                         
 -25   3   3          0.00          0.76         3.98 o                         
 -23   3   3          0.26          1.76         4.56 o                         
 -21   3   3         51.19         50.23         4.16 o                         
 -19   3   3        104.59        107.65         6.20 o                         
 -17   3   3          1.85          0.57         4.26 o                         
 -15   3   3         46.55         45.76         3.70 o                         
 -13   3   3         12.01         14.69         4.80 o                         
 -11   3   3          1.12          1.95         3.66 o                         
  -9   3   3         20.53         15.50         4.72 o                         
  -7   3   3         42.68         45.88         4.21 o                         
  -5   3   3         43.17         35.51         3.64 o                         
  -3   3   3         54.51         58.78         4.55 o                         
  -1   3   3          2.83          5.54         3.65 o                         
   1   3   3          0.15          2.00         2.94 o                         
   3   3   3          9.72          8.39         3.83 o                         
   5   3   3          0.22          1.95         3.36 o                         
   7   3   3          1.42          7.74         6.43 o                         
   9   3   3         59.50         66.11         6.41 o                         
  11   3   3         20.56         25.53         4.69 o                         
  13   3   3          1.49          2.74         4.03 o                         
  15   3   3         11.95         12.61         4.08 o                         
  17   3   3         31.66         37.60         4.38 o                         
  19   3   3          7.19         11.77         4.67 o                         
  21   3   3          3.63          5.89         4.74 o                         
  23   3   3         11.06         13.41         4.78 o                         
  25   3   3          0.02          2.11         5.57 o                         
  27   3   3          1.24          3.56         6.02 o                         
  29   3   3          7.12          8.54         7.41 o                         
 -30   4   3          2.13          1.83         6.67 o                         
 -28   4   3          1.17          2.12         5.40 o                         
 -26   4   3          0.08          7.17         4.80 o                         
 -24   4   3          3.17          4.75         5.78 o                         
 -22   4   3         65.99         67.10         5.36 o                         
 -20   4   3         14.15         16.36         5.34 o                         
 -18   4   3         77.26         85.65         4.18 o                         
 -16   4   3          0.85          1.97         3.82 o                         
 -14   4   3          6.80          6.79         4.02 o                         
 -12   4   3         29.45         36.64         4.88 o                         
 -10   4   3        123.98        117.87         5.01 o                         
  -8   4   3         24.69         27.88         4.98 o                         
  -6   4   3         18.05         20.31         4.72 o                         
  -4   4   3         23.19         24.40         3.73 o                         
  -2   4   3          0.31          0.50         3.33 o                         
   0   4   3        212.46        232.62         5.17 o                         
   2   4   3          2.85          5.65         4.09 o                         
   4   4   3          2.04          8.60         3.62 o                         
   6   4   3         35.11         34.92         4.47 o                         
   8   4   3          1.58          5.25         3.47 o                         
  10   4   3         13.01         16.50         4.37 o                         
  12   4   3         26.59         33.04         6.88 o                         
  14   4   3          0.03          1.87         5.26 o                         
  16   4   3          9.84         17.19         4.77 o                         
  18   4   3          5.92         12.36         6.95 o                         
  20   4   3         12.25          2.53         6.02 o                         
  22   4   3         11.79          8.04         6.54 o                         
  24   4   3          4.15          4.51         6.06 o                         
  26   4   3          0.32          1.11         6.65 o                         
 -25   5   3          4.20          7.39         6.26 o                         
 -23   5   3          2.62         -0.43        10.61 o                         
 -21   5   3         54.21         45.23        11.75 o                         
 -19   5   3         35.78         29.47         6.27 o                         
 -17   5   3          0.56          5.28         6.09 o                         
 -15   5   3         10.75         16.73         5.95 o                         
 -13   5   3         11.65          7.26         6.84 o                         
 -11   5   3         11.29          6.96         4.63 o                         
  -9   5   3          7.59         13.56         4.79 o                         
  -7   5   3         44.74         51.74         5.00 o                         
  -5   5   3          0.10          1.92         3.70 o                         
  -3   5   3         60.97         69.47         4.19 o                         
  -1   5   3        178.58        189.65         5.65 o                         
   1   5   3          4.92          4.41         4.62 o                         
   3   5   3        133.84        133.26         7.13 o                         
   5   5   3         17.58         19.84         4.79 o                         
   7   5   3          0.05         -1.66         5.72 o                         
   9   5   3          0.54          0.95         5.80 o                         
  11   5   3         44.32         44.14         6.20 o                         
  13   5   3          5.02          4.13         4.82 o                         
  15   5   3         67.30         66.09         6.75 o                         
  17   5   3         20.90         25.96         5.90 o                         
  19   5   3          1.72         -1.97         7.19 o                         
  21   5   3         12.76         11.07         9.27 o                         
 -18   6   3          4.18          9.32         9.06 o                         
 -16   6   3          0.12          2.99         8.71 o                         
 -14   6   3          3.30          0.98         6.90 o                         
 -12   6   3         12.57          9.85         8.18 o                         
 -10   6   3          6.79         10.06         5.59 o                         
  -8   6   3          4.00          9.55         7.47 o                         
  -6   6   3          2.48          3.14         6.97 o                         
  -4   6   3          4.00          6.01         5.21 o                         
  -2   6   3         18.98         17.53         5.88 o                         
   0   6   3         12.11         14.59         5.81 o                         
   2   6   3          1.19          4.37         4.50 o                         
   4   6   3          5.95         10.45         6.46 o                         
   6   6   3          0.47          1.41         5.62 o                         
   8   6   3          0.45          6.37         6.79 o                         
  10   6   3          5.78          4.84         6.06 o                         
  12   6   3          1.33          0.64         6.09 o                         
  14   6   3         10.02          9.38         7.68 o                         
 -36   0   4         25.61         13.89         9.27 o                         
 -34   0   4         10.00         12.88        11.65 o                         
 -32   0   4          6.98          2.62        10.63 o                         
 -30   0   4          0.45         -4.68         9.77 o                         
 -28   0   4          8.37          6.10         5.98 o                         
 -26   0   4          6.18         24.65         8.87 o                         
 -24   0   4          0.07          1.39         5.48 o                         
 -22   0   4          9.65         13.31         6.25 o                         
 -20   0   4          0.59          4.98         4.30 o                         
 -18   0   4         29.15         35.99         5.50 o                         
 -16   0   4         98.99        110.30        11.89 o                         
 -14   0   4        243.39        254.09         6.45 o                         
 -12   0   4       1005.13        990.50        34.18 o                         
 -10   0   4         20.99         18.01         5.05 o                         
  -8   0   4        331.99        322.58         7.32 o                         
  -6   0   4       2205.45       2114.20        76.54 o                         
  -4   0   4        285.14        257.10         9.34 o                         
  -2   0   4       2354.49       2269.61       124.10 o                         
   0   0   4       9128.27       8829.60        41.65 o                         
  12   0   4        431.52        451.29        10.23 o                         
  14   0   4       5539.85       5675.84        25.08 o                         
  16   0   4        558.50        540.24         9.18 o                         
  18   0   4        154.16        156.36         6.75 o                         
  20   0   4        122.74        121.05         7.09 o                         
  22   0   4         16.59         25.54         6.62 o                         
  24   0   4          4.96         11.83         6.72 o                         
  26   0   4        167.24        192.22        11.15 o                         
  28   0   4         10.56         11.00        10.97 o                         
  30   0   4          7.28          2.03         8.81 o                         
 -35   1   4         18.26         13.62         7.42 o                         
 -33   1   4         34.49         45.32         6.74 o                         
 -31   1   4          6.47         14.06         5.26 o                         
 -29   1   4          5.51         -0.76         5.55 o                         
 -27   1   4         38.46         45.54         4.81 o                         
 -25   1   4         15.24         18.90         4.67 o                         
 -23   1   4         23.61         16.59         4.73 o                         
 -21   1   4        595.87        581.82        32.31 o                         
 -19   1   4        519.69        504.10        10.38 o                         
 -17   1   4        617.43        581.11         8.93 o                         
 -15   1   4          0.89         -0.93         3.33 o                         
 -13   1   4        219.03        201.86         8.09 o                         
 -11   1   4        626.99        600.31        18.71 o                         
  -9   1   4       1219.89       1290.64        38.50 o                         
  -7   1   4        813.67        840.18        22.67 o                         
  -5   1   4       2104.31       2021.08        12.14 o                         
  -3   1   4         27.40         21.61         4.74 o                         
  -1   1   4          3.43          3.41         3.78 o                         
   1   1   4         42.07         40.08         4.59 o                         
   3   1   4       2635.82       2898.37       189.51 o                         
   5   1   4       1121.36       1211.72         9.74 o                         
   7   1   4        176.47        179.42         7.12 o                         
   9   1   4        114.75        108.94         8.04 o                         
  11   1   4          7.04         10.60         5.67 o                         
  13   1   4         29.58         27.08         7.49 o                         
  15   1   4       1176.70       1172.50        11.95 o                         
  17   1   4        203.02        208.63         5.83 o                         
  19   1   4         17.39         19.95         4.85 o                         
  21   1   4          1.03          9.01         7.96 o                         
  23   1   4          6.94          9.13         4.69 o                         
  25   1   4         21.71         26.78         5.88 o                         
  27   1   4         13.37         20.87         9.40 o                         
  29   1   4         15.11          8.81         8.37 o                         
  31   1   4          6.39          4.00         7.49 o                         
 -34   2   4         16.57         16.00         7.24 o                         
 -32   2   4         11.68          9.00         5.63 o                         
 -30   2   4         55.80         65.30         8.25 o                         
 -28   2   4         13.82         16.79         5.73 o                         
 -26   2   4          8.74          9.25         4.69 o                         
 -24   2   4        127.80        152.10         8.81 o                         
 -22   2   4          1.20          2.85         3.97 o                         
 -20   2   4        416.56        413.95         7.32 o                         
 -18   2   4       1312.12       1293.44        51.29 o                         
 -16   2   4        310.78        290.55        10.82 o                         
 -14   2   4        219.65        229.21        10.37 o                         
 -12   2   4         13.35         17.98         3.75 o                         
 -10   2   4          4.65          7.92         5.36 o                         
  -8   2   4        710.39        762.41        14.71 o                         
  -6   2   4        667.20        725.20        16.17 o                         
  -4   2   4       6728.57       6127.91       115.02 o                         
  -2   2   4       2111.01       1928.27        41.02 o                         
   0   2   4        378.60        349.50        14.35 o                         
   2   2   4        178.21        182.79         4.95 o                         
   4   2   4         72.66         71.56         4.85 o                         
   6   2   4          1.94          8.55         6.13 o                         
   8   2   4        635.14        570.66        10.89 o                         
  10   2   4        206.21        224.14         5.44 o                         
  12   2   4         36.96         35.12         4.31 o                         
  14   2   4         11.67         11.16         5.25 o                         
  16   2   4         12.62         14.68         5.41 o                         
  18   2   4          3.40          3.92         5.61 o                         
  20   2   4         31.46         32.83         5.19 o                         
  22   2   4          0.02         -3.13         5.06 o                         
  24   2   4          0.71          7.31         4.42 o                         
  26   2   4          0.98          1.48         5.46 o                         
  28   2   4          0.12         -5.44         5.44 o                         
  30   2   4          4.03          1.72         7.35 o                         
 -33   3   4          1.36         11.43         6.73 o                         
 -31   3   4          0.01         -0.70         5.45 o                         
 -29   3   4         17.20         14.77         5.65 o                         
 -27   3   4          0.48         -3.68         5.00 o                         
 -25   3   4          1.89          5.23         4.37 o                         
 -23   3   4         63.38         60.99         4.46 o                         
 -21   3   4         15.66         14.39         4.33 o                         
 -19   3   4         84.86         97.41         5.33 o                         
 -17   3   4        240.25        236.74         6.09 o                         
 -15   3   4         40.20         38.48         4.49 o                         
 -13   3   4          1.10          2.46         4.43 o                         
 -11   3   4         26.56         27.17         3.76 o                         
  -9   3   4        109.93        136.22         5.61 o                         
  -7   3   4        255.59        258.99         6.44 o                         
  -5   3   4       1065.91       1088.31        36.47 o                         
  -3   3   4         36.35         33.70         3.64 o                         
  -1   3   4        132.75        124.94         4.99 o                         
   1   3   4        223.37        236.46         6.88 o                         
   3   3   4         12.56          9.67         3.74 o                         
   5   3   4          4.32          3.50         4.81 o                         
   7   3   4        423.07        408.37         7.42 o                         
   9   3   4          5.13          2.61         4.69 o                         
  11   3   4          0.57          0.75         5.52 o                         
  13   3   4         18.59         14.48         4.89 o                         
  15   3   4         13.78          7.71         4.21 o                         
  17   3   4          2.71         -1.26         4.25 o                         
  19   3   4         23.10         26.64        10.09 o                         
  21   3   4          8.40          8.24         6.90 o                         
  23   3   4         15.64         18.54         6.23 o                         
  25   3   4         11.25         10.89         5.80 o                         
  27   3   4          1.47          2.81         6.14 o                         
 -30   4   4          0.95          2.91         6.30 o                         
 -28   4   4          0.16          0.89         5.87 o                         
 -26   4   4          5.08          4.41         5.57 o                         
 -24   4   4         34.94         34.00         5.12 o                         
 -22   4   4         14.42         17.28         5.13 o                         
 -20   4   4         20.96         26.98         6.82 o                         
 -18   4   4         10.72         18.21         4.52 o                         
 -16   4   4          6.26          0.08         7.58 o                         
 -14   4   4         24.63         22.16         4.99 o                         
 -12   4   4          0.24          1.72         5.08 o                         
 -10   4   4          8.56         12.29         6.61 o                         
  -8   4   4          0.57          2.50         3.96 o                         
  -6   4   4          0.09          0.24         3.99 o                         
  -4   4   4          0.03          2.40         3.43 o                         
  -2   4   4        472.42        460.25        12.01 o                         
   0   4   4        269.76        264.19         9.11 o                         
   2   4   4         62.87         65.94         3.64 o                         
   4   4   4          0.09          1.05         3.65 o                         
   6   4   4          0.47         -0.49         4.39 o                         
   8   4   4          0.37          3.58         4.35 o                         
  10   4   4        116.61        104.01         6.98 o                         
  12   4   4         40.73         36.76         5.71 o                         
  14   4   4          5.14         11.79         6.18 o                         
  16   4   4          3.70          6.18         6.96 o                         
  18   4   4         16.08         19.30         7.70 o                         
  20   4   4          2.43          5.74         6.55 o                         
  22   4   4         14.52         21.55         7.02 o                         
  24   4   4          0.06          1.50         6.32 o                         
 -25   5   4          2.21         -1.26         7.20 o                         
 -23   5   4          6.70         12.06         7.18 o                         
 -21   5   4         24.46         27.72        15.08 o                         
 -19   5   4          3.35         13.22         6.31 o                         
 -17   5   4          0.73         -5.13         5.13 o                         
 -15   5   4          0.66         -1.46         7.14 o                         
 -13   5   4          2.56          8.51         6.86 o                         
 -11   5   4         97.78         88.03         5.77 o                         
  -9   5   4          4.27          3.20         4.90 o                         
  -7   5   4          4.06          0.14         4.55 o                         
  -5   5   4          0.19          4.25         4.83 o                         
  -3   5   4          0.62          2.28         4.32 o                         
  -1   5   4        118.16        117.37         4.87 o                         
   1   5   4         55.97         53.94         4.97 o                         
   3   5   4          0.02          0.28         4.21 o                         
   5   5   4          0.85         10.71         4.80 o                         
   7   5   4          1.24          2.87         4.89 o                         
   9   5   4         14.16         17.50         5.34 o                         
  11   5   4         40.65         34.80         6.24 o                         
  13   5   4          3.52         14.99         7.63 o                         
  15   5   4          1.51          3.32         7.95 o                         
  17   5   4          2.13          1.85         8.54 o                         
  19   5   4          1.67          1.14         6.59 o                         
 -18   6   4          1.14         25.18         7.58 o                         
 -16   6   4          0.18          8.55         6.96 o                         
 -14   6   4          0.00          2.92        10.69 o                         
 -12   6   4          2.95          6.53        10.34 o                         
 -10   6   4          2.42          1.66         6.63 o                         
  -8   6   4          1.41         10.86         6.35 o                         
  -6   6   4          0.26          4.64         7.80 o                         
  -4   6   4          0.06         -3.84         7.93 o                         
  -2   6   4          0.77          1.85         5.26 o                         
   0   6   4          4.01          6.04         5.56 o                         
   2   6   4          0.01          0.80         5.81 o                         
   4   6   4          2.41          1.72         5.78 o                         
   6   6   4          0.28          2.65         6.75 o                         
   8   6   4          6.46          5.42         7.19 o                         
  10   6   4          0.08          9.35         8.89 o                         
  12   6   4         10.67          0.98         7.75 o                         
 -35   1   5          3.46         10.13         7.27 o                         
 -33   1   5          2.45         -0.50         6.70 o                         
 -31   1   5         26.27         27.91         6.13 o                         
 -29   1   5          0.89          7.54         4.24 o                         
 -27   1   5         46.37         47.75         5.31 o                         
 -25   1   5          5.46          3.31         4.79 o                         
 -23   1   5         54.41         60.41         7.98 o                         
 -21   1   5         15.74         19.83         4.13 o                         
 -19   1   5        700.20        700.24        28.18 o                         
 -17   1   5        279.87        283.34         7.69 o                         
 -15   1   5         18.53         24.67         3.31 o                         
 -13   1   5         30.21         32.88         3.42 o                         
 -11   1   5        142.48        157.45         4.01 o                         
  -9   1   5          9.00          3.36         3.68 o                         
  -7   1   5       1064.77       1165.42        41.35 o                         
  -5   1   5        925.88        954.78        16.50 o                         
  -3   1   5        544.43        541.85        17.01 o                         
  -1   1   5         27.32         26.30         4.02 o                         
   1   1   5       1318.44       1380.83        47.54 o                         
   3   1   5       1503.45       1471.19        14.11 o                         
   5   1   5         13.82         20.36         4.41 o                         
   7   1   5         58.24         56.98         4.64 o                         
   9   1   5         69.56         58.67         5.42 o                         
  11   1   5          0.64          4.90         7.46 o                         
  13   1   5        657.37        669.08         9.92 o                         
  15   1   5        625.05        666.03        11.43 o                         
  17   1   5          5.37          9.98         5.88 o                         
  19   1   5          0.58          8.53         6.15 o                         
  21   1   5         12.68         14.42         4.69 o                         
  23   1   5          0.29         -8.30         9.13 o                         
  25   1   5         22.73         19.90         6.17 o                         
  27   1   5         23.44         20.48         5.79 o                         
  29   1   5          0.01         -1.63         8.69 o                         
 -34   2   5          1.67         -0.09         6.17 o                         
 -32   2   5          1.42         -5.39         5.85 o                         
 -30   2   5          0.21         -1.26         4.77 o                         
 -28   2   5          1.06          4.70         4.89 o                         
 -26   2   5         14.23         16.72         5.21 o                         
 -24   2   5         37.68         40.75         4.47 o                         
 -22   2   5          1.11          0.69         3.62 o                         
 -20   2   5         51.55         55.81         4.92 o                         
 -18   2   5        198.74        191.66         7.80 o                         
 -16   2   5        446.31        412.71         6.03 o                         
 -14   2   5         75.78         76.89         4.43 o                         
 -12   2   5         27.82         18.63         4.35 o                         
 -10   2   5         53.72         44.05         5.61 o                         
  -8   2   5        130.94        146.22         5.27 o                         
  -6   2   5        809.68        804.72         8.14 o                         
  -4   2   5       1229.46       1220.78        38.91 o                         
  -2   2   5        416.10        411.86         9.54 o                         
   0   2   5         36.75         37.53         3.98 o                         
   2   2   5          7.01          1.24         4.41 o                         
   4   2   5         18.56         19.65         4.69 o                         
   6   2   5        180.41        198.49         6.23 o                         
   8   2   5         46.38         43.74         4.16 o                         
  10   2   5          6.68          9.82         4.02 o                         
  12   2   5          9.44          9.77         4.22 o                         
  14   2   5          0.53          6.00         4.54 o                         
  16   2   5          2.41          4.31         4.05 o                         
  18   2   5          8.12         15.38         5.10 o                         
  20   2   5          0.63          3.23         3.88 o                         
  22   2   5         25.74         30.05         5.70 o                         
  24   2   5          1.40          8.05         6.07 o                         
  26   2   5          0.96         -0.29         5.02 o                         
  28   2   5          0.01          3.34         5.02 o                         
 -33   3   5          0.04         -1.86         6.04 o                         
 -31   3   5          0.04          2.12         4.87 o                         
 -29   3   5          0.06         -2.91         5.13 o                         
 -27   3   5         20.91         19.59         5.82 o                         
 -25   3   5         16.54         13.75         4.15 o                         
 -23   3   5          0.15          0.84         4.09 o                         
 -21   3   5         30.31         32.12         4.57 o                         
 -19   3   5         48.44         52.74         4.77 o                         
 -17   3   5          2.76          9.05         4.57 o                         
 -15   3   5        114.43        111.86         7.42 o                         
 -13   3   5        105.09         84.73         6.93 o                         
 -11   3   5          0.42          3.61         5.53 o                         
  -9   3   5         46.28         44.89         4.00 o                         
  -7   3   5        302.26        297.57         5.79 o                         
  -5   3   5         40.71         34.31         5.53 o                         
  -3   3   5       1433.88       1360.91        18.38 o                         
  -1   3   5       1161.84       1084.39         7.89 o                         
   1   3   5         25.28         28.56         5.18 o                         
   3   3   5         32.64         33.68         3.39 o                         
   5   3   5          0.21          5.50         4.49 o                         
   7   3   5          0.04          9.86         7.56 o                         
   9   3   5        258.40        259.84        18.55 o                         
  11   3   5        190.66        166.83         5.82 o                         
  13   3   5         46.65         48.79         4.43 o                         
  15   3   5         43.79         37.39         5.40 o                         
  17   3   5         91.05         97.55         5.82 o                         
  19   3   5         70.55         90.27         7.15 o                         
  21   3   5          0.28          9.88         7.23 o                         
  23   3   5          4.60          5.93         5.40 o                         
  25   3   5          0.31          2.25         6.83 o                         
  27   3   5          1.38         15.77        12.91 o                         
 -30   4   5          3.70         11.74         7.61 o                         
 -28   4   5          0.02          3.31         6.08 o                         
 -26   4   5          6.82         14.83         8.08 o                         
 -24   4   5         11.44         13.35         7.43 o                         
 -22   4   5          0.18          2.18        11.06 o                         
 -20   4   5          4.48          4.87         5.50 o                         
 -18   4   5          0.32          0.33         4.66 o                         
 -16   4   5          4.11          1.19         5.17 o                         
 -14   4   5         16.59          9.69         6.09 o                         
 -12   4   5         41.48         42.17         6.14 o                         
 -10   4   5          8.17         -1.56         5.73 o                         
  -8   4   5          7.55         12.57         4.53 o                         
  -6   4   5         39.47         33.19        10.26 o                         
  -4   4   5          0.76          2.10         4.12 o                         
  -2   4   5          5.17          5.96         5.02 o                         
   0   4   5        273.65        274.50        12.62 o                         
   2   4   5        192.10        183.02         5.07 o                         
   4   4   5         11.55         12.75         4.21 o                         
   6   4   5         20.66         22.31         5.15 o                         
   8   4   5         13.19         11.33         5.14 o                         
  10   4   5          3.16          4.50         5.09 o                         
  12   4   5         52.59         55.23         6.89 o                         
  14   4   5        113.45        122.16         6.36 o                         
  16   4   5         40.68         45.29         6.09 o                         
  18   4   5          6.39          7.09         5.47 o                         
  20   4   5          3.15          5.06         8.10 o                         
  22   4   5          2.22          0.07         8.65 o                         
  24   4   5          0.77         -0.80         9.24 o                         
 -25   5   5          7.28          7.43         9.09 o                         
 -23   5   5          1.14          1.78         9.01 o                         
 -21   5   5         46.02         46.39         6.68 o                         
 -19   5   5         20.97         21.14         6.19 o                         
 -17   5   5          0.03          0.90         7.42 o                         
 -15   5   5         10.34          5.07         5.09 o                         
 -13   5   5          0.20          1.81         4.95 o                         
 -11   5   5          7.65          7.89         5.63 o                         
  -9   5   5          1.53          9.03         6.59 o                         
  -7   5   5          2.69          6.96         6.59 o                         
  -5   5   5          0.04          0.19         6.51 o                         
  -3   5   5          1.59          3.87         5.64 o                         
  -1   5   5         22.63         24.13         5.03 o                         
   1   5   5          0.31         -1.29         4.60 o                         
   3   5   5         27.39         25.89         5.06 o                         
   5   5   5          3.76          6.62         7.22 o                         
   7   5   5          3.95         13.65         7.12 o                         
   9   5   5          4.48         10.80         7.72 o                         
  11   5   5          5.13         -4.22         7.76 o                         
  13   5   5          1.02          7.07         5.65 o                         
  15   5   5          6.20          6.94         8.36 o                         
  17   5   5          0.45          2.82         7.16 o                         
  19   5   5          1.40         15.08        10.24 o                         
 -18   6   5          0.61         -0.59         9.52 o                         
 -16   6   5          0.62          6.46         8.81 o                         
 -14   6   5          0.01          5.63         7.99 o                         
 -12   6   5          0.04         -2.70         6.96 o                         
 -10   6   5         12.52          9.09         5.89 o                         
  -8   6   5          0.33         -0.45         7.95 o                         
  -6   6   5          2.34          7.58         6.38 o                         
  -4   6   5          3.60         11.92         5.56 o                         
  -2   6   5          8.96          5.80         7.22 o                         
   0   6   5          0.03          0.85         7.11 o                         
   2   6   5          8.97         15.59         6.73 o                         
   4   6   5          0.78          1.15         8.28 o                         
   6   6   5          1.36         -1.29         8.95 o                         
   8   6   5          0.05          4.44         8.94 o                         
  10   6   5          4.96          2.65         9.19 o                         
 -36   0   6         23.12         30.44        13.31 o                         
 -34   0   6         42.11         37.59         8.78 o                         
 -32   0   6          8.78          9.21        10.91 o                         
 -30   0   6         14.65         18.21        10.32 o                         
 -28   0   6          2.66         12.64         6.66 o                         
 -26   0   6         32.97         41.59         6.49 o                         
 -24   0   6        189.80        186.91         6.61 o                         
 -22   0   6       1887.92       1937.32       110.79 o                         
 -20   0   6         62.66         58.56         6.13 o                         
 -18   0   6       1288.24       1306.27        28.67 o                         
 -16   0   6          4.81          7.45         5.27 o                         
 -14   0   6         81.36         71.07         4.80 o                         
 -12   0   6          6.37          4.32         5.29 o                         
 -10   0   6       3746.88       3763.19       147.67 o                         
  -8   0   6          0.89          2.79         5.22 o                         
  -6   0   6       1209.75       1228.92        70.58 o                         
  -4   0   6        408.36        401.00        29.11 o                         
  -2   0   6        472.13        405.29        10.78 o                         
   0   0   6        273.62        300.17         9.40 o                         
   2   0   6       6143.85       6342.77        28.38 o                         
   4   0   6        363.17        374.98         9.58 o                         
  14   0   6       2727.41       2741.14        18.49 o                         
  16   0   6        239.67        208.39         7.27 o                         
  18   0   6          2.48          4.44         6.16 o                         
  20   0   6          0.39         -3.79         9.40 o                         
  22   0   6          2.49         -3.11         9.83 o                         
  24   0   6         28.27         32.04         7.55 o                         
  26   0   6         51.58         44.33         8.44 o                         
  28   0   6         29.22         26.96         8.29 o                         
 -35   1   6         11.08          1.22         7.41 o                         
 -33   1   6         15.02         18.66         6.60 o                         
 -31   1   6         15.16         26.10         6.29 o                         
 -29   1   6          2.98          6.25         4.87 o                         
 -27   1   6          5.25          4.60         4.58 o                         
 -25   1   6         21.17         27.85         5.09 o                         
 -23   1   6          0.60          1.82         3.85 o                         
 -21   1   6        420.71        416.27        19.21 o                         
 -19   1   6        128.41        134.94         4.81 o                         
 -17   1   6        166.22        160.06         5.07 o                         
 -15   1   6         52.96         48.46         3.31 o                         
 -13   1   6         54.74         49.51         3.58 o                         
 -11   1   6         10.77         15.73         3.76 o                         
  -9   1   6        154.12        164.43         4.99 o                         
  -7   1   6         45.69         47.58         4.47 o                         
  -5   1   6         16.29         11.84         4.07 o                         
  -3   1   6        894.86        806.76        18.81 o                         
  -1   1   6        852.28        837.06        23.77 o                         
   1   1   6        448.61        446.18        10.26 o                         
   3   1   6        150.28        174.69         8.53 o                         
   5   1   6         46.48         37.06         7.67 o                         
   7   1   6         32.89         41.13         4.45 o                         
   9   1   6          7.11          7.75         5.05 o                         
  11   1   6        203.38        215.72         5.46 o                         
  13   1   6        824.01        861.39        12.72 o                         
  15   1   6          5.50          9.00         5.85 o                         
  17   1   6          2.58          1.85         8.75 o                         
  19   1   6          2.95         10.89         5.37 o                         
  21   1   6          9.33         19.37         6.75 o                         
  23   1   6         26.09         24.44         8.06 o                         
  25   1   6         14.31         23.76         6.44 o                         
  27   1   6          3.44          9.63         7.01 o                         
 -34   2   6          0.00         -1.78         5.56 o                         
 -32   2   6          1.31          4.97         5.80 o                         
 -30   2   6         15.88         13.88         4.65 o                         
 -28   2   6         36.95         46.66         5.70 o                         
 -26   2   6          4.88          5.99         4.14 o                         
 -24   2   6         11.35         12.82         4.70 o                         
 -22   2   6          0.02          1.45         4.22 o                         
 -20   2   6          0.00          2.49         4.07 o                         
 -18   2   6         19.49         21.41         4.46 o                         
 -16   2   6          7.09         11.95         4.91 o                         
 -14   2   6          5.05          3.33         5.36 o                         
 -12   2   6         13.01         12.66         5.25 o                         
 -10   2   6         28.28         31.53         4.19 o                         
  -8   2   6         29.73         36.39         4.54 o                         
  -6   2   6        270.30        252.27         8.10 o                         
  -4   2   6         21.45         16.77         4.14 o                         
  -2   2   6         46.71         48.53         4.02 o                         
   0   2   6         20.23         19.35         3.83 o                         
   2   2   6         24.02         22.07         3.89 o                         
   4   2   6         52.57         53.22         5.54 o                         
   6   2   6          0.44          1.80         4.36 o                         
   8   2   6         37.14         34.26         4.68 o                         
  10   2   6         10.13         18.40         9.06 o                         
  12   2   6         18.86         21.20         4.74 o                         
  14   2   6          0.01         -1.51         4.73 o                         
  16   2   6         35.24         40.43         7.32 o                         
  18   2   6          9.83         14.19         6.06 o                         
  20   2   6         79.08         90.81        10.32 o                         
  22   2   6          0.09          1.21         4.14 o                         
  24   2   6         10.60          8.23         4.61 o                         
  26   2   6          3.35          7.18         5.48 o                         
 -33   3   6          0.01          3.02         6.92 o                         
 -31   3   6          0.01         10.83         5.85 o                         
 -29   3   6          8.87         15.74         5.35 o                         
 -27   3   6          4.87          7.26         5.96 o                         
 -25   3   6          8.14         10.39         4.97 o                         
 -23   3   6          4.70          7.38         5.81 o                         
 -21   3   6          1.34          1.90         5.14 o                         
 -19   3   6          2.59          8.18         4.23 o                         
 -17   3   6          9.90          9.71         4.81 o                         
 -15   3   6         30.51         33.27        10.69 o                         
 -13   3   6         86.74         96.19         4.99 o                         
 -11   3   6         38.58         44.08         5.96 o                         
  -9   3   6         48.43         44.03         4.83 o                         
  -7   3   6          1.59          1.84         3.87 o                         
  -5   3   6        415.68        371.42        12.74 o                         
  -3   3   6        601.81        542.73        29.27 o                         
  -1   3   6        230.12        203.53         4.85 o                         
   1   3   6        126.04        122.93         7.12 o                         
   3   3   6         39.64         42.76         4.01 o                         
   5   3   6         19.75         14.44         5.81 o                         
   7   3   6         20.05         19.95         5.71 o                         
   9   3   6         58.99         49.56         6.03 o                         
  11   3   6         22.31         26.27         6.11 o                         
  13   3   6          0.59          4.53         5.03 o                         
  15   3   6         15.03         16.09         6.69 o                         
  17   3   6          0.35          9.25         6.68 o                         
  19   3   6          0.41         -7.31         7.31 o                         
  21   3   6         21.03         25.30         8.04 o                         
  23   3   6          0.03         -1.64         4.84 o                         
  25   3   6          0.00          6.22         7.30 o                         
 -28   4   6          0.15          4.99        11.92 o                         
 -26   4   6         22.36         19.83        11.23 o                         
 -24   4   6         18.92         23.01         7.81 o                         
 -22   4   6          0.03         -5.52         7.61 o                         
 -20   4   6          2.63          5.62         5.64 o                         
 -18   4   6          7.87          2.79         5.50 o                         
 -16   4   6          0.87          1.11         8.33 o                         
 -14   4   6         83.05         73.29         9.18 o                         
 -12   4   6         16.29         22.42         4.90 o                         
 -10   4   6         26.27         44.78         7.33 o                         
  -8   4   6         26.87         22.04         4.69 o                         
  -6   4   6        124.29        102.68        11.00 o                         
  -4   4   6         15.77          5.73         4.72 o                         
  -2   4   6        487.05        442.81        10.91 o                         
   0   4   6         97.34         93.55         7.13 o                         
   2   4   6          9.23         17.81         5.07 o                         
   4   4   6          7.92          5.79         6.25 o                         
   6   4   6         30.87         26.99         6.44 o                         
   8   4   6         21.19         22.75         6.87 o                         
  10   4   6         54.35         44.25         5.12 o                         
  12   4   6         33.68         26.08         5.94 o                         
  14   4   6          3.90          6.22         6.07 o                         
  16   4   6          5.58          6.23         6.18 o                         
  18   4   6         23.28         28.57         8.27 o                         
  20   4   6          0.18          2.00         8.50 o                         
  22   4   6          0.00          4.40         7.45 o                         
 -25   5   6         11.27         12.82        13.12 o                         
 -23   5   6          0.91         16.62         8.75 o                         
 -21   5   6          0.65         -3.02        11.65 o                         
 -19   5   6          0.79         -1.25         5.45 o                         
 -17   5   6          2.16          8.55         6.18 o                         
 -15   5   6          1.50          0.40         8.67 o                         
 -13   5   6          2.54          4.26         5.74 o                         
 -11   5   6          1.64         -3.95         6.97 o                         
  -9   5   6          0.19          5.64         5.60 o                         
  -7   5   6          2.46          3.75         6.49 o                         
  -5   5   6          2.93          4.56         7.84 o                         
  -3   5   6         21.15         16.28         5.11 o                         
  -1   5   6          4.88          6.38         4.49 o                         
   1   5   6          0.13          2.45         5.55 o                         
   3   5   6          0.03          3.31         5.52 o                         
   5   5   6          0.00          3.06         5.83 o                         
   7   5   6          9.69          9.14         6.30 o                         
   9   5   6          8.61          7.85         6.38 o                         
  11   5   6          4.42          2.25         7.91 o                         
  13   5   6          0.61         12.79         8.22 o                         
  15   5   6          0.08          2.44         8.72 o                         
  17   5   6          7.27          4.92         7.75 o                         
 -16   6   6          4.41          2.00         7.37 o                         
 -14   6   6          0.01          5.95         7.22 o                         
 -12   6   6          4.56          8.97         8.54 o                         
 -10   6   6          0.07          4.11         6.54 o                         
  -8   6   6          0.14          9.76         6.60 o                         
  -6   6   6          0.03          7.01         8.15 o                         
  -4   6   6          0.23         -1.27         6.64 o                         
  -2   6   6          0.55         -0.90         6.65 o                         
   0   6   6          1.58         -0.95         5.48 o                         
   2   6   6          2.03          3.75         7.18 o                         
   4   6   6          5.81          1.51         7.10 o                         
   6   6   6          0.12          9.21         9.19 o                         
   8   6   6         11.03         10.38         7.83 o                         
 -35   1   7          5.47          1.96         5.62 o                         
 -33   1   7         16.82         14.43         6.02 o                         
 -31   1   7          7.12          7.40         5.17 o                         
 -29   1   7          0.55         10.20         5.06 o                         
 -27   1   7          9.60         13.61         4.80 o                         
 -25   1   7          2.96          2.38         4.42 o                         
 -23   1   7        241.93        245.77        13.44 o                         
 -21   1   7        482.16        526.89        19.52 o                         
 -19   1   7         21.91         24.99         3.79 o                         
 -17   1   7          2.15          2.60         3.47 o                         
 -15   1   7        117.96        116.17         3.93 o                         
 -13   1   7          0.14          1.98         3.33 o                         
 -11   1   7        340.84        365.30         6.94 o                         
  -9   1   7        806.20        797.04        42.47 o                         
  -7   1   7         12.29          9.25         3.21 o                         
  -5   1   7        154.17        128.25         4.25 o                         
  -3   1   7        436.73        438.63        12.86 o                         
  -1   1   7        230.91        228.67         6.05 o                         
   1   1   7          0.02          8.89         5.41 o                         
   3   1   7         93.89        119.79         6.25 o                         
   5   1   7          8.79          6.65         5.02 o                         
   7   1   7         35.50         41.13         5.58 o                         
   9   1   7         70.48         67.68         4.32 o                         
  11   1   7        180.71        197.56         5.00 o                         
  13   1   7         16.04         16.46         4.07 o                         
  15   1   7        102.11        117.73        12.12 o                         
  17   1   7          0.04         -0.45         5.08 o                         
  19   1   7         23.56         29.46         4.89 o                         
  21   1   7         10.12         18.47         7.09 o                         
  23   1   7          6.18          2.66         9.60 o                         
  25   1   7          2.47          8.63         8.25 o                         
  27   1   7          0.97          1.57         5.71 o                         
 -34   2   7          0.24          9.88         6.30 o                         
 -32   2   7          0.04          5.02         5.61 o                         
 -30   2   7          7.17          5.70         5.53 o                         
 -28   2   7          0.00          8.90         4.52 o                         
 -26   2   7          1.08          3.65         4.81 o                         
 -24   2   7          2.89         -0.04         4.07 o                         
 -22   2   7          0.76         10.00         5.29 o                         
 -20   2   7          2.01         -6.64         8.03 o                         
 -18   2   7          1.84         -0.59         5.05 o                         
 -16   2   7         21.27         23.95         4.52 o                         
 -14   2   7        171.00        148.46         4.76 o                         
 -12   2   7         10.02         14.64         4.38 o                         
 -10   2   7          0.54          5.76         5.21 o                         
  -8   2   7          7.73          4.32         4.03 o                         
  -6   2   7         20.59         25.07         4.28 o                         
  -4   2   7        472.13        449.32        12.10 o                         
  -2   2   7        699.11        701.12        12.25 o                         
   0   2   7         48.54         58.02         6.05 o                         
   2   2   7          0.03         -1.36         3.57 o                         
   4   2   7         38.81         32.18         5.86 o                         
   6   2   7          0.59         -4.46         4.73 o                         
   8   2   7        119.93        120.40         5.19 o                         
  10   2   7        121.59        110.59         4.72 o                         
  12   2   7         23.81         26.10         4.26 o                         
  14   2   7         18.03         18.33         5.12 o                         
  16   2   7         31.60         26.38         6.48 o                         
  18   2   7         12.13         14.49         6.94 o                         
  20   2   7          3.73         -5.03         5.03 o                         
  22   2   7          2.68          6.83         4.90 o                         
  24   2   7          2.52          5.20         5.99 o                         
  26   2   7          1.45          0.99         5.82 o                         
 -31   3   7          0.21         -1.39         6.09 o                         
 -29   3   7          0.50         -5.35         6.63 o                         
 -27   3   7         34.12         42.53         7.68 o                         
 -25   3   7         41.79         55.82        10.34 o                         
 -23   3   7          4.49         12.47         5.27 o                         
 -21   3   7          6.75          6.30         5.25 o                         
 -19   3   7         73.54         70.92         7.83 o                         
 -17   3   7         69.49         69.81         8.55 o                         
 -15   3   7         48.64         40.21         4.89 o                         
 -13   3   7         65.29         40.30         7.92 o                         
 -11   3   7          1.52         -1.10         5.76 o                         
  -9   3   7          2.39          3.26         4.70 o                         
  -7   3   7        332.46        332.61        32.87 o                         
  -5   3   7        359.19        355.61        31.86 o                         
  -3   3   7        153.62        147.75         6.07 o                         
  -1   3   7        426.97        401.94        20.25 o                         
   1   3   7         93.82        103.23         4.49 o                         
   3   3   7          5.31          2.30         4.62 o                         
   5   3   7         36.19         36.83         6.01 o                         
   7   3   7         22.72         25.68         4.90 o                         
   9   3   7          5.38          3.95         5.79 o                         
  11   3   7         39.05         38.05         5.49 o                         
  13   3   7         27.75         33.58        11.06 o                         
  15   3   7          8.50         13.05         7.00 o                         
  17   3   7         12.41         15.78         5.12 o                         
  19   3   7          4.19          9.38         8.13 o                         
  21   3   7          0.06          1.90         6.75 o                         
  23   3   7          0.05         -2.13         6.27 o                         
 -28   4   7          3.70          7.85         6.14 o                         
 -26   4   7          1.59          4.37         6.62 o                         
 -24   4   7         10.55         13.01         6.34 o                         
 -22   4   7         37.25         56.51        13.53 o                         
 -20   4   7         14.28         13.98         5.67 o                         
 -18   4   7          7.51          5.68         5.58 o                         
 -16   4   7          5.33          4.70         5.53 o                         
 -14   4   7          7.83          1.99         5.28 o                         
 -12   4   7          0.45          2.26         4.38 o                         
 -10   4   7         16.14         20.56         5.25 o                         
  -8   4   7        115.27        108.48        13.65 o                         
  -6   4   7         21.72         17.61         4.33 o                         
  -4   4   7        103.93        100.92         6.38 o                         
  -2   4   7          6.50          8.25         5.23 o                         
   0   4   7          7.59          6.98         4.11 o                         
   2   4   7          7.49          9.16         4.46 o                         
   4   4   7         20.57         22.66         5.43 o                         
   6   4   7          8.02         14.70         6.48 o                         
   8   4   7         14.12         12.44         5.47 o                         
  10   4   7          0.00          0.85         7.06 o                         
  12   4   7          6.41          7.64         7.28 o                         
  14   4   7          2.31          1.91         7.65 o                         
  16   4   7          2.69          6.78         9.17 o                         
  18   4   7          1.56          7.75         8.38 o                         
  20   4   7          1.20          0.27         9.05 o                         
 -23   5   7          0.04         -1.10         7.42 o                         
 -21   5   7          0.02          0.14         7.08 o                         
 -19   5   7          5.75          7.88         9.47 o                         
 -17   5   7          0.00         -1.12         6.25 o                         
 -15   5   7          1.03         -2.75         5.23 o                         
 -13   5   7          0.04          2.66         5.92 o                         
 -11   5   7          1.00         -0.04         5.73 o                         
  -9   5   7          4.41          9.09         5.80 o                         
  -7   5   7         31.54         29.40         5.26 o                         
  -5   5   7         12.82          2.90         8.69 o                         
  -3   5   7          1.11          2.98         5.66 o                         
  -1   5   7          3.75          0.50         6.19 o                         
   1   5   7          5.73          4.41         4.76 o                         
   3   5   7          1.75          0.69         7.36 o                         
   5   5   7          0.36          9.52         7.61 o                         
   7   5   7          8.34          1.01         6.49 o                         
   9   5   7          1.28          2.62         8.02 o                         
  11   5   7          6.38          5.59         6.83 o                         
  13   5   7         16.43          9.53         6.33 o                         
  15   5   7          1.09          4.72         6.49 o                         
 -14   6   7          1.45          3.94         6.41 o                         
 -12   6   7          0.90         -0.26         8.86 o                         
 -10   6   7          0.44         -0.38         8.70 o                         
  -8   6   7          4.27          2.97         7.10 o                         
  -6   6   7         15.07         14.40         7.31 o                         
  -4   6   7          3.22          2.89         6.06 o                         
  -2   6   7          0.29          0.26         5.95 o                         
   0   6   7          1.64          5.33         5.98 o                         
   2   6   7         10.90          5.61         7.99 o                         
   4   6   7          1.21         -0.12         9.19 o                         
   6   6   7          0.24         -2.91         8.44 o                         
 -36   0   8          3.59         -0.77        13.40 o                         
 -34   0   8         44.83         28.25        12.66 o                         
 -32   0   8          3.45         16.00         8.01 o                         
 -30   0   8         31.51         52.37         7.66 o                         
 -28   0   8         27.45         37.24         6.62 o                         
 -26   0   8         11.21          6.03         6.54 o                         
 -24   0   8          6.54          4.50         6.34 o                         
 -22   0   8       1226.08       1257.10        70.07 o                         
 -20   0   8         43.35         52.76         5.19 o                         
 -18   0   8        216.62        225.74         7.37 o                         
 -16   0   8          1.81         -0.03         5.28 o                         
 -14   0   8         33.38         42.18         4.48 o                         
 -12   0   8         89.18         86.57         5.90 o                         
 -10   0   8        752.35        793.51        61.88 o                         
  -8   0   8        206.44        205.17         9.26 o                         
  -6   0   8          9.00         17.82         7.58 o                         
  -4   0   8         73.44         71.57         5.79 o                         
  -2   0   8        119.36        105.98         8.35 o                         
   0   0   8         63.82         62.23         7.73 o                         
   2   0   8          4.81         11.49         5.18 o                         
   4   0   8         72.09         78.87         7.55 o                         
   6   0   8          3.87         17.78         5.08 o                         
   8   0   8         25.09         33.03         7.86 o                         
  14   0   8          6.80          1.69         8.72 o                         
  16   0   8          9.70         27.48         9.24 o                         
  18   0   8         23.07         41.96         7.12 o                         
  20   0   8          0.06          4.68         7.46 o                         
  22   0   8          1.26          5.79         7.79 o                         
  24   0   8          2.93          9.06         8.84 o                         
  26   0   8          0.53         -1.60         9.15 o                         
 -35   1   8          0.90          0.95         7.46 o                         
 -33   1   8          0.31          5.92         5.96 o                         
 -31   1   8          0.60          2.42         5.44 o                         
 -29   1   8          0.42          2.41         5.84 o                         
 -27   1   8          3.78          4.95         4.98 o                         
 -25   1   8         50.99         55.63         4.26 o                         
 -23   1   8        105.56        111.83         5.67 o                         
 -21   1   8         51.99         52.99         4.12 o                         
 -19   1   8        161.20        162.58         5.63 o                         
 -17   1   8          0.38          3.60         3.59 o                         
 -15   1   8         18.44         20.43         3.46 o                         
 -13   1   8         78.82         81.22         4.21 o                         
 -11   1   8        180.96        188.50         7.66 o                         
  -9   1   8        140.32        133.39         4.50 o                         
  -7   1   8        300.05        276.99        13.18 o                         
  -5   1   8        180.88        160.22         6.15 o                         
  -3   1   8         84.07         72.53         6.35 o                         
  -1   1   8          7.29          4.46         4.81 o                         
   1   1   8        435.71        434.88        17.96 o                         
   3   1   8         98.23         99.00         4.56 o                         
   5   1   8          1.54          3.57         5.58 o                         
   7   1   8         26.02         20.95         8.35 o                         
   9   1   8        115.98        121.73         5.32 o                         
  11   1   8        101.70         92.82         8.75 o                         
  13   1   8        125.25        115.90         7.33 o                         
  15   1   8         13.12         15.43         4.43 o                         
  17   1   8         40.10         35.45         5.76 o                         
  19   1   8         49.30         59.16         6.43 o                         
  21   1   8          0.31         -0.82         5.35 o                         
  23   1   8          3.54         10.30         6.76 o                         
  25   1   8          1.28         -3.37         5.69 o                         
 -34   2   8          0.94          4.17         6.69 o                         
 -32   2   8          1.01          5.61         5.83 o                         
 -30   2   8          1.75         -0.41         4.99 o                         
 -28   2   8          5.94          9.42         5.47 o                         
 -26   2   8          1.40          2.57         5.68 o                         
 -24   2   8          5.23         10.78         4.92 o                         
 -22   2   8         21.30         24.47         4.77 o                         
 -20   2   8        109.93        109.34        10.49 o                         
 -18   2   8        137.70        123.82        12.11 o                         
 -16   2   8        186.17        175.25        11.82 o                         
 -14   2   8          3.66         11.08         4.07 o                         
 -12   2   8          7.11          1.63         4.57 o                         
 -10   2   8        186.03        196.05         7.03 o                         
  -8   2   8         71.19         71.47         3.78 o                         
  -6   2   8        591.94        552.69        28.00 o                         
  -4   2   8       1801.94       1727.38        67.85 o                         
  -2   2   8        129.43        128.05        10.49 o                         
   0   2   8         26.95         27.93         3.70 o                         
   2   2   8          0.21          1.90         5.51 o                         
   4   2   8          6.35         14.58         4.63 o                         
   6   2   8        176.55        151.78         5.43 o                         
   8   2   8        138.17        119.72        15.51 o                         
  10   2   8        250.51        266.24         8.67 o                         
  12   2   8         99.25        115.16         5.66 o                         
  14   2   8         33.39         29.77         6.64 o                         
  16   2   8          0.03         -1.32         5.50 o                         
  18   2   8          8.26         10.20         5.97 o                         
  20   2   8         15.67         18.79         7.71 o                         
  22   2   8         13.60          4.20         8.37 o                         
  24   2   8          1.29         -1.21         6.43 o                         
 -31   3   8          0.16         -0.97         6.22 o                         
 -29   3   8          6.92          6.44         9.04 o                         
 -27   3   8          8.40         18.03         6.40 o                         
 -25   3   8          0.25         -2.21         4.97 o                         
 -23   3   8         11.89         22.94        10.48 o                         
 -21   3   8         40.10         42.40         5.63 o                         
 -19   3   8         12.77         15.97         6.35 o                         
 -17   3   8          0.88          8.11         5.61 o                         
 -15   3   8        104.70         82.46         5.32 o                         
 -13   3   8         24.06         25.96         5.04 o                         
 -11   3   8          2.75          6.53         4.70 o                         
  -9   3   8        178.65        176.74         5.55 o                         
  -7   3   8         32.33         27.28         4.27 o                         
  -5   3   8         21.46         22.83         4.26 o                         
  -3   3   8        398.40        391.70        10.87 o                         
  -1   3   8         85.86         91.32         4.28 o                         
   1   3   8          0.64         -1.74         3.67 o                         
   3   3   8          1.41          7.22         4.79 o                         
   5   3   8         18.36         19.64         6.14 o                         
   7   3   8         34.74         35.52         6.36 o                         
   9   3   8         91.04         84.28         5.41 o                         
  11   3   8         53.60         53.06         5.87 o                         
  13   3   8          7.41          5.99         5.68 o                         
  15   3   8          0.17          1.78         5.27 o                         
  17   3   8          2.07         -3.09         6.30 o                         
  19   3   8          2.00         -0.36        11.48 o                         
  21   3   8          4.58          6.15         7.28 o                         
 -28   4   8          1.08          3.67        14.87 o                         
 -26   4   8          6.14          9.30         7.04 o                         
 -24   4   8          0.01         -4.18         6.30 o                         
 -22   4   8          0.11         -3.54        15.97 o                         
 -20   4   8          1.76          1.73         7.33 o                         
 -18   4   8         15.22         18.71         5.68 o                         
 -16   4   8          0.02          6.07         4.85 o                         
 -14   4   8          8.21          5.35         4.80 o                         
 -12   4   8          2.51         -3.50         6.59 o                         
 -10   4   8         21.10         23.54         5.49 o                         
  -8   4   8         24.41         23.89         5.39 o                         
  -6   4   8         89.11         85.91         5.67 o                         
  -4   4   8         11.79         15.54         7.69 o                         
  -2   4   8          3.49          0.87         4.28 o                         
   0   4   8          0.81         -2.40         4.09 o                         
   2   4   8          3.02          4.33         7.05 o                         
   4   4   8          0.07          4.56         6.75 o                         
   6   4   8          0.04          0.68         6.87 o                         
   8   4   8          0.48          7.04         6.95 o                         
  10   4   8          1.50          3.83         5.92 o                         
  12   4   8         10.25         13.68         5.67 o                         
  14   4   8         15.77         16.08         6.74 o                         
  16   4   8          7.76         14.22         7.28 o                         
  18   4   8          2.97          8.66         9.08 o                         
 -23   5   8          0.57         -6.01         7.43 o                         
 -21   5   8          0.02          9.55         7.01 o                         
 -19   5   8          6.58          3.11         5.83 o                         
 -17   5   8          0.05          9.35         8.10 o                         
 -15   5   8          3.03          8.21         5.49 o                         
 -13   5   8          1.74          3.63         6.30 o                         
 -11   5   8          0.34          7.75         7.27 o                         
  -9   5   8          7.65         -0.11         8.10 o                         
  -7   5   8         31.99         35.44         6.07 o                         
  -5   5   8          4.21         13.62         7.18 o                         
  -3   5   8          9.00          2.84         8.93 o                         
  -1   5   8          1.03          6.32         5.32 o                         
   1   5   8          5.82          6.94         7.67 o                         
   3   5   8         33.98         44.73         8.83 o                         
   5   5   8          2.04          1.68         6.44 o                         
   7   5   8          6.38         13.05         8.37 o                         
   9   5   8          0.61          0.86         7.09 o                         
  11   5   8          0.03          2.01         6.17 o                         
  13   5   8         12.02         17.62         7.77 o                         
 -12   6   8          0.00         12.89        11.35 o                         
 -10   6   8          0.00          1.00         8.82 o                         
  -8   6   8          2.16          4.32         7.37 o                         
  -6   6   8          4.89          6.46         6.40 o                         
  -4   6   8          0.33          6.67         7.43 o                         
  -2   6   8          1.19          8.92         7.27 o                         
   0   6   8          0.07          1.48        12.75 o                         
   2   6   8          0.74         19.89        14.43 o                         
 -35   1   9          1.53          5.20         7.66 o                         
 -33   1   9         11.93         15.38         7.12 o                         
 -31   1   9          1.24          6.72         5.81 o                         
 -29   1   9          7.38         10.50         5.29 o                         
 -27   1   9          4.03          5.04         4.50 o                         
 -25   1   9         47.19         50.57         4.49 o                         
 -23   1   9         26.46         28.48         3.87 o                         
 -21   1   9        189.65        208.97         5.80 o                         
 -19   1   9          4.69          7.89         3.68 o                         
 -17   1   9         60.58         51.80         4.23 o                         
 -15   1   9         38.43         36.96         3.76 o                         
 -13   1   9         65.98         69.24         4.30 o                         
 -11   1   9         40.27         43.11         4.61 o                         
  -9   1   9         72.09         74.59         5.14 o                         
  -7   1   9         29.67         30.94         3.86 o                         
  -5   1   9        684.37        673.61        32.98 o                         
  -3   1   9        410.38        389.83         7.28 o                         
  -1   1   9         79.62         69.75         4.11 o                         
   1   1   9         38.34         36.84         4.16 o                         
   3   1   9          0.52          5.28         4.49 o                         
   5   1   9         18.11         24.43         5.60 o                         
   7   1   9         98.13         85.56         6.22 o                         
   9   1   9        139.03        138.90         9.95 o                         
  11   1   9        105.91        125.07        12.65 o                         
  13   1   9         10.23          7.60         4.67 o                         
  15   1   9         13.10         23.56         5.60 o                         
  17   1   9         15.90         11.58         5.82 o                         
  19   1   9          2.48          0.84         4.76 o                         
  21   1   9          0.00          3.01         6.54 o                         
  23   1   9          4.59          3.24         5.67 o                         
 -32   2   9          1.47          6.79         6.20 o                         
 -30   2   9          0.67          4.29         6.99 o                         
 -28   2   9         11.52         15.95         6.66 o                         
 -26   2   9         11.07         18.62         4.82 o                         
 -24   2   9         55.18         52.21         6.05 o                         
 -22   2   9         38.99         55.15         7.86 o                         
 -20   2   9         23.05         18.01         4.72 o                         
 -18   2   9         10.69         14.15         4.87 o                         
 -16   2   9         37.49         31.70         4.32 o                         
 -14   2   9         43.48         34.03        10.75 o                         
 -12   2   9         46.36         50.48         5.54 o                         
 -10   2   9         48.90         46.20         4.03 o                         
  -8   2   9         23.15         25.52         6.87 o                         
  -6   2   9         44.86         40.24         4.00 o                         
  -4   2   9        335.44        343.19        13.48 o                         
  -2   2   9        539.63        535.97        20.43 o                         
   0   2   9          1.66          1.94         3.69 o                         
   2   2   9         15.64         17.54         4.22 o                         
   4   2   9          0.59          5.16         5.98 o                         
   6   2   9          2.63         -2.94         5.16 o                         
   8   2   9        108.01        102.30         8.56 o                         
  10   2   9        178.68        173.21         5.94 o                         
  12   2   9          7.13          8.54         5.53 o                         
  14   2   9         12.43         16.12         6.89 o                         
  16   2   9          5.44         11.84         7.31 o                         
  18   2   9          0.04          7.44         7.70 o                         
  20   2   9          1.33         -0.56         6.66 o                         
  22   2   9          2.37          2.23         5.72 o                         
 -31   3   9          1.72          5.22         7.25 o                         
 -29   3   9          2.00         10.83         6.77 o                         
 -27   3   9          0.05         -1.99         6.42 o                         
 -25   3   9          1.92          5.20         7.56 o                         
 -23   3   9          1.92          5.76         4.81 o                         
 -21   3   9          0.03          5.64         5.58 o                         
 -19   3   9          0.15         -1.67         5.02 o                         
 -17   3   9          4.59          5.10         5.04 o                         
 -15   3   9          0.20          5.87         4.31 o                         
 -13   3   9         10.87         10.55         4.89 o                         
 -11   3   9          2.07         -0.18         4.84 o                         
  -9   3   9          1.13          6.23         4.94 o                         
  -7   3   9          0.21          1.66         4.94 o                         
  -5   3   9          3.39          8.68         3.76 o                         
  -3   3   9         13.14         15.48         4.13 o                         
  -1   3   9          9.35         11.42         3.97 o                         
   1   3   9          3.40          8.20         4.92 o                         
   3   3   9          0.02         -3.66         6.52 o                         
   5   3   9          0.10         -0.47         5.16 o                         
   7   3   9          0.08          6.30         6.63 o                         
   9   3   9          1.03          2.22         4.96 o                         
  11   3   9         36.74         49.01         7.19 o                         
  13   3   9         32.16         45.24         6.21 o                         
  15   3   9          0.23          8.11         6.41 o                         
  17   3   9          0.37          7.07         6.77 o                         
  19   3   9          1.04          5.71         8.69 o                         
 -26   4   9          0.01          4.96         8.72 o                         
 -24   4   9          0.14          0.41         6.75 o                         
 -22   4   9          0.31          1.49         7.79 o                         
 -20   4   9          3.64         -3.31         7.79 o                         
 -18   4   9          0.08         -5.49         6.04 o                         
 -16   4   9         19.10         18.19         5.62 o                         
 -14   4   9          0.00          0.95         4.84 o                         
 -12   4   9          2.12          4.10         6.92 o                         
 -10   4   9          0.80          3.08         9.13 o                         
  -8   4   9         45.85         37.53         6.72 o                         
  -6   4   9          0.30         12.96         6.63 o                         
  -4   4   9         29.67         35.74         6.92 o                         
  -2   4   9          3.05          5.72         4.62 o                         
   0   4   9          2.74          2.38         4.41 o                         
   2   4   9         21.18         24.93         5.90 o                         
   4   4   9         31.46         33.77         6.01 o                         
   6   4   9          0.12          5.07         7.35 o                         
   8   4   9          0.04          4.25         6.12 o                         
  10   4   9          0.62          5.68         6.40 o                         
  12   4   9          0.00          0.27         6.79 o                         
  14   4   9         15.25          9.32         7.05 o                         
  16   4   9         10.52          1.42         6.62 o                         
 -21   5   9          6.13          7.97         9.07 o                         
 -19   5   9         34.48         28.23        12.66 o                         
 -17   5   9          4.16          7.52         6.96 o                         
 -15   5   9          0.09          7.98         7.72 o                         
 -13   5   9          0.07          0.24         5.59 o                         
 -11   5   9          7.74         11.50         6.99 o                         
  -9   5   9          0.00         -1.87         6.82 o                         
  -7   5   9         69.87         85.39         8.20 o                         
  -5   5   9         36.64         33.79         6.51 o                         
  -3   5   9          0.01         -1.18         5.40 o                         
  -1   5   9          6.25         11.43         5.99 o                         
   1   5   9          2.53         -2.54         6.16 o                         
   3   5   9          4.25          5.16         7.03 o                         
   5   5   9          0.45          5.70         8.30 o                         
   7   5   9          2.33          7.38         7.17 o                         
   9   5   9          0.16          1.59         7.58 o                         
 -34   0  10          2.68         -4.95         7.76 o                         
 -32   0  10          0.21          3.45         7.11 o                         
 -30   0  10          9.15         10.32         6.50 o                         
 -28   0  10          0.39          0.25         7.43 o                         
 -26   0  10         20.86         21.75         7.24 o                         
 -24   0  10         42.96         43.96         6.06 o                         
 -22   0  10         19.29         16.07         6.46 o                         
 -20   0  10         24.18         29.68         6.34 o                         
 -18   0  10          6.12          6.34         5.21 o                         
 -16   0  10          9.50          6.30         4.83 o                         
 -14   0  10          1.17          4.00         4.72 o                         
 -12   0  10         62.83         55.69         7.50 o                         
 -10   0  10        115.03        121.24        16.44 o                         
  -8   0  10        284.09        300.98        30.70 o                         
  -6   0  10         11.78         13.40         5.70 o                         
  -4   0  10        469.39        448.64        11.25 o                         
  -2   0  10         13.00         14.67         7.98 o                         
   0   0  10          0.24          2.83         5.45 o                         
   2   0  10         77.22         97.51         8.53 o                         
   4   0  10         44.80         34.32         6.38 o                         
   6   0  10          8.58         10.88         5.55 o                         
   8   0  10         95.35         95.32         9.06 o                         
  10   0  10          2.52          5.64         8.84 o                         
  12   0  10         33.07         31.92         6.87 o                         
  14   0  10         57.39         58.73         7.92 o                         
  16   0  10        125.28        138.26         7.81 o                         
  18   0  10         39.90         42.03         7.50 o                         
  20   0  10          4.41          7.84         5.92 o                         
  22   0  10          2.58          3.91         7.57 o                         
 -33   1  10          4.11          3.89         5.68 o                         
 -31   1  10          0.25         -4.72         6.90 o                         
 -29   1  10          1.04          4.31         5.65 o                         
 -27   1  10         51.36         56.96         5.42 o                         
 -25   1  10          1.33          1.46         4.35 o                         
 -23   1  10         51.64         65.03         5.19 o                         
 -21   1  10         67.07         77.77         4.48 o                         
 -19   1  10        139.22        134.56         4.54 o                         
 -17   1  10         50.72         47.42         3.65 o                         
 -15   1  10          0.14          0.39         3.66 o                         
 -13   1  10         12.17         14.50         3.69 o                         
 -11   1  10          0.68          9.20         5.26 o                         
  -9   1  10          1.78          3.84         3.98 o                         
  -7   1  10        472.50        435.73        23.19 o                         
  -5   1  10        250.66        265.09        15.84 o                         
  -3   1  10        186.17        180.39         7.53 o                         
  -1   1  10         12.26         17.49         4.12 o                         
   1   1  10          1.88          3.78         5.65 o                         
   3   1  10          3.42          7.01         4.58 o                         
   5   1  10         62.34         49.89         4.95 o                         
   7   1  10          2.25         12.42         6.07 o                         
   9   1  10          5.58         10.90         4.02 o                         
  11   1  10         14.40         21.90         5.43 o                         
  13   1  10         11.38         16.84         4.90 o                         
  15   1  10          5.14          9.21         5.97 o                         
  17   1  10         22.92         26.99         6.70 o                         
  19   1  10          0.30         -0.29         5.90 o                         
  21   1  10          0.00          5.51         6.42 o                         
 -32   2  10          3.43          4.35         7.42 o                         
 -30   2  10          2.82          7.86         7.22 o                         
 -28   2  10         10.67         15.88         6.01 o                         
 -26   2  10         19.83         18.74         5.60 o                         
 -24   2  10          2.81          2.90         5.43 o                         
 -22   2  10         93.23        101.70         6.08 o                         
 -20   2  10         15.79         24.03         5.52 o                         
 -18   2  10          8.08          3.27         4.57 o                         
 -16   2  10         90.54         87.25         6.38 o                         
 -14   2  10         47.36         46.76         4.77 o                         
 -12   2  10         13.24         12.94         3.86 o                         
 -10   2  10         89.18         96.66         6.62 o                         
  -8   2  10          3.73          5.83         4.83 o                         
  -6   2  10         70.69         71.06         4.01 o                         
  -4   2  10        118.53        121.35         6.43 o                         
  -2   2  10         72.93         65.70         3.84 o                         
   0   2  10         26.74         21.74         4.48 o                         
   2   2  10          9.27         11.51         3.99 o                         
   4   2  10          6.24          7.97         4.44 o                         
   6   2  10          2.29         -0.76         5.55 o                         
   8   2  10          4.60         -3.09         4.73 o                         
  10   2  10         73.05         70.10         6.05 o                         
  12   2  10          9.37         16.19         7.78 o                         
  14   2  10          0.15          7.22         6.22 o                         
  16   2  10          0.01         -0.65        10.71 o                         
  18   2  10          0.76          6.23         9.10 o                         
  20   2  10          1.49          6.37         6.48 o                         
 -29   3  10          0.87          3.65         7.14 o                         
 -27   3  10          3.10         15.25         9.41 o                         
 -25   3  10          0.21          6.15         5.44 o                         
 -23   3  10         14.49         13.69         6.37 o                         
 -21   3  10         11.57         19.54         7.14 o                         
 -19   3  10          0.02          1.08         4.72 o                         
 -17   3  10          0.05         -0.35         6.56 o                         
 -15   3  10          0.37         -1.12         5.29 o                         
 -13   3  10          1.90          5.51         5.20 o                         
 -11   3  10         13.84         17.27         6.44 o                         
  -9   3  10          2.27          3.66         5.96 o                         
  -7   3  10         14.77         19.65         5.04 o                         
  -5   3  10         18.21         20.53         4.92 o                         
  -3   3  10         10.00          6.22         4.01 o                         
  -1   3  10          0.42          1.28         5.20 o                         
   1   3  10         15.37         15.13         4.51 o                         
   3   3  10          6.37         13.91         4.75 o                         
   5   3  10          7.75          2.20         5.53 o                         
   7   3  10          1.75         -0.77         6.97 o                         
   9   3  10         43.27         38.44         5.55 o                         
  11   3  10          4.25         11.49         5.41 o                         
  13   3  10         19.97         18.49         6.76 o                         
  15   3  10          6.35          7.42         6.90 o                         
  17   3  10          0.01          5.21         7.07 o                         
 -26   4  10          0.57          7.26         7.35 o                         
 -24   4  10         13.64         12.75         7.18 o                         
 -22   4  10         10.33         12.70         6.76 o                         
 -20   4  10          8.57         10.50         6.54 o                         
 -18   4  10          6.04         10.22         6.26 o                         
 -16   4  10          2.00         10.71         6.79 o                         
 -14   4  10          0.89          2.44         5.12 o                         
 -12   4  10         12.35         12.39         4.90 o                         
 -10   4  10         32.75         28.92         5.85 o                         
  -8   4  10          3.99          7.06         5.76 o                         
  -6   4  10          1.72          7.85         5.73 o                         
  -4   4  10          1.38          8.06         5.70 o                         
  -2   4  10          6.33          9.75         5.49 o                         
   0   4  10         32.13         35.26         5.88 o                         
   2   4  10          5.89         11.16         5.26 o                         
   4   4  10          6.59         11.30         7.69 o                         
   6   4  10          2.18         -4.83         6.09 o                         
   8   4  10          3.83          6.63         8.14 o                         
  10   4  10          1.70          4.34         7.02 o                         
  12   4  10         56.69         56.42        19.50 o                         
  14   4  10         13.29          7.83        13.25 o                         
 -19   5  10          5.14          5.50         6.51 o                         
 -17   5  10          0.95         -2.49         8.75 o                         
 -15   5  10          0.71          4.55         5.95 o                         
 -13   5  10          2.66         -8.38         8.38 o                         
 -11   5  10         12.29          5.95         6.63 o                         
  -9   5  10          1.19         15.27         8.07 o                         
  -7   5  10          7.71          7.80         6.51 o                         
  -5   5  10          0.00          3.29         6.40 o                         
  -3   5  10          0.73         12.63         5.79 o                         
  -1   5  10          0.21         -1.36         8.50 o                         
   1   5  10          0.00          1.90         8.22 o                         
   3   5  10          4.24          8.01         7.18 o                         
   5   5  10          0.28          1.90         9.00 o                         
   7   5  10          0.06          9.63         7.69 o                         
 -33   1  11          2.37          1.24         6.64 o                         
 -31   1  11          0.13          0.05         9.04 o                         
 -29   1  11          8.06          9.52         5.31 o                         
 -27   1  11          9.85         13.36         4.87 o                         
 -25   1  11         20.38         18.00         4.55 o                         
 -23   1  11          1.16          1.46         4.53 o                         
 -21   1  11          3.90          4.90         4.18 o                         
 -19   1  11         18.23         17.82         4.63 o                         
 -17   1  11         26.21         21.33         4.57 o                         
 -15   1  11          5.39          3.03         5.00 o                         
 -13   1  11         40.49         44.64         4.48 o                         
 -11   1  11          7.50          9.56         4.90 o                         
  -9   1  11        124.17        131.87        11.66 o                         
  -7   1  11        134.03        125.58        13.99 o                         
  -5   1  11         93.63         94.39        11.12 o                         
  -3   1  11         81.35         80.06         7.76 o                         
  -1   1  11          2.62          7.96         4.91 o                         
   1   1  11          2.21          7.58         4.81 o                         
   3   1  11         21.65         22.54         4.60 o                         
   5   1  11         21.25         18.44         5.31 o                         
   7   1  11          6.31          3.86         4.70 o                         
   9   1  11         12.71          9.24         4.88 o                         
  11   1  11          0.17          4.85         5.82 o                         
  13   1  11          0.17         -0.14         4.68 o                         
  15   1  11          5.62          4.62         5.65 o                         
  17   1  11          5.95          4.59         4.51 o                         
  19   1  11          0.11          1.96         5.12 o                         
 -30   2  11          0.27          1.18         6.71 o                         
 -28   2  11         11.83         13.89         6.44 o                         
 -26   2  11         26.52         28.63         6.29 o                         
 -24   2  11         23.37         29.21         7.40 o                         
 -22   2  11         34.86         26.41         5.21 o                         
 -20   2  11          2.03         -1.90         5.67 o                         
 -18   2  11          3.99          2.61         5.34 o                         
 -16   2  11          7.61          9.32         4.98 o                         
 -14   2  11          3.30          3.68         4.83 o                         
 -12   2  11          5.50          9.75         4.68 o                         
 -10   2  11          4.83         10.81         5.39 o                         
  -8   2  11          0.02          4.17         4.33 o                         
  -6   2  11         10.07         10.08         3.88 o                         
  -4   2  11          1.82          3.07         5.09 o                         
  -2   2  11          9.48         11.48         5.17 o                         
   0   2  11         18.39         23.24         5.22 o                         
   2   2  11          4.41          3.38         4.14 o                         
   4   2  11          0.08         -0.81         4.15 o                         
   6   2  11          4.15          4.86         4.27 o                         
   8   2  11         10.11         14.58         4.47 o                         
  10   2  11          0.70         -2.14         4.12 o                         
  12   2  11         19.32         17.18         6.24 o                         
  14   2  11          0.30          5.02         6.53 o                         
  16   2  11          0.11         -0.65         7.04 o                         
  18   2  11          1.10         -1.83         9.11 o                         
 -29   3  11          0.04          9.26         9.00 o                         
 -27   3  11          2.40          4.48         8.71 o                         
 -25   3  11         39.89         29.12        10.77 o                         
 -23   3  11         22.29         25.99         5.61 o                         
 -21   3  11          1.78          1.86         6.06 o                         
 -19   3  11          0.41          4.62         7.19 o                         
 -17   3  11          2.28          5.58         5.21 o                         
 -15   3  11          0.09          7.26         5.59 o                         
 -13   3  11         34.50         40.26         6.64 o                         
 -11   3  11         23.01         31.26         5.35 o                         
  -9   3  11          0.15         -6.72         6.72 o                         
  -7   3  11          8.56          9.55         5.62 o                         
  -5   3  11         46.04         48.51         4.72 o                         
  -3   3  11          9.03         10.05         4.52 o                         
  -1   3  11         30.56         31.31         5.04 o                         
   1   3  11         41.93         59.84         6.12 o                         
   3   3  11          1.12         -3.75         5.74 o                         
   5   3  11          2.66          4.05         4.64 o                         
   7   3  11         29.97         30.26         5.42 o                         
   9   3  11         12.13         16.52         7.88 o                         
  11   3  11         31.60         30.04         6.81 o                         
  13   3  11         42.21         55.42        18.12 o                         
  15   3  11          7.07          3.09         6.53 o                         
 -24   4  11          0.63          6.56         7.22 o                         
 -22   4  11         16.76         27.26         8.86 o                         
 -20   4  11          7.52          7.05         8.21 o                         
 -18   4  11          0.05          3.35         9.18 o                         
 -16   4  11          1.82         -0.57         7.93 o                         
 -14   4  11          2.12         -3.25         6.44 o                         
 -12   4  11          4.28          6.05         5.37 o                         
 -10   4  11         14.35         23.09         6.04 o                         
  -8   4  11         15.70         20.25         7.47 o                         
  -6   4  11          3.43          0.90         5.28 o                         
  -4   4  11          1.08          3.97         9.54 o                         
  -2   4  11          0.01          0.67         7.37 o                         
   0   4  11          2.69          7.21         6.77 o                         
   2   4  11          0.26          0.45         6.51 o                         
   4   4  11          0.00          1.42         5.76 o                         
   6   4  11          2.55          3.18         6.84 o                         
   8   4  11          0.21          5.87         8.67 o                         
  10   4  11          1.61         12.53         9.09 o                         
 -15   5  11          0.02          6.10         7.27 o                         
 -13   5  11          0.71         11.15         7.93 o                         
 -11   5  11          3.63          3.87         5.85 o                         
  -9   5  11          1.47          9.66         7.04 o                         
  -7   5  11         10.42         -1.38         7.23 o                         
  -5   5  11          2.71         -5.03         8.61 o                         
  -3   5  11          0.01         11.86        11.95 o                         
  -1   5  11          1.14          2.03         8.72 o                         
   1   5  11          0.08          3.17         7.37 o                         
   3   5  11          0.21         -9.30        13.46 o                         
 -32   0  12          3.20          4.99         9.45 o                         
 -30   0  12          3.40          2.19         7.19 o                         
 -28   0  12         32.87         45.57        10.31 o                         
 -26   0  12          3.49          1.35         7.81 o                         
 -24   0  12         10.57         10.55         6.15 o                         
 -22   0  12         64.20         72.10         7.72 o                         
 -20   0  12        131.86        114.82        13.39 o                         
 -18   0  12         24.63         34.38         6.81 o                         
 -16   0  12         36.21         34.27         6.55 o                         
 -14   0  12          2.84          4.59         5.46 o                         
 -12   0  12          7.61         13.38         6.48 o                         
 -10   0  12         62.48         63.77         9.30 o                         
  -8   0  12        897.31        843.21        14.30 o                         
  -6   0  12         60.07         61.83         9.43 o                         
  -4   0  12        202.21        206.97         8.35 o                         
  -2   0  12          2.82          8.35         5.98 o                         
   0   0  12          6.07          4.47         9.03 o                         
   2   0  12         13.46         12.11         5.88 o                         
   4   0  12        108.90         83.03        10.07 o                         
   6   0  12          7.49          9.83         6.62 o                         
   8   0  12          4.71          6.84         6.87 o                         
  10   0  12         11.23         13.65         7.27 o                         
  12   0  12          0.03         14.85        10.69 o                         
  14   0  12          1.42          1.66         6.77 o                         
  16   0  12         15.62         11.52        12.71 o                         
 -31   1  12          0.29          0.52         7.54 o                         
 -29   1  12          0.02          4.23         5.05 o                         
 -27   1  12         16.49         24.34         5.87 o                         
 -25   1  12         18.13         19.66         5.23 o                         
 -23   1  12          5.44         12.15         4.38 o                         
 -21   1  12          0.41          3.43         4.40 o                         
 -19   1  12          9.13          8.86         3.90 o                         
 -17   1  12          3.06          8.22         4.87 o                         
 -15   1  12          0.54          4.80         4.51 o                         
 -13   1  12         21.07         22.84         4.42 o                         
 -11   1  12         17.88         19.91         3.94 o                         
  -9   1  12         12.24         20.43         5.02 o                         
  -7   1  12          9.52         14.37         5.16 o                         
  -5   1  12          4.38          6.32         6.35 o                         
  -3   1  12          0.02          5.20         4.33 o                         
  -1   1  12          3.04          5.18         4.88 o                         
   1   1  12          0.96          4.46         5.09 o                         
   3   1  12          7.66         10.94         5.39 o                         
   5   1  12          1.30          6.01         5.49 o                         
   7   1  12          0.41          5.09         4.89 o                         
   9   1  12          1.25          5.10         5.15 o                         
  11   1  12          3.62          2.08         4.84 o                         
  13   1  12          1.02          3.87         6.58 o                         
  15   1  12         12.96         16.55         8.42 o                         
  17   1  12          0.07          5.60         4.53 o                         
 -30   2  12          0.38         -4.91         7.37 o                         
 -28   2  12          3.47          7.78         7.22 o                         
 -26   2  12          9.91          8.49         6.84 o                         
 -24   2  12         10.79         10.94         6.34 o                         
 -22   2  12          4.58          5.86         6.02 o                         
 -20   2  12          0.07          2.71         7.05 o                         
 -18   2  12          0.22         -0.43         6.87 o                         
 -16   2  12          1.93          6.33         6.24 o                         
 -14   2  12          2.60          5.81         4.87 o                         
 -12   2  12         12.14         12.05         4.70 o                         
 -10   2  12          2.05          6.52         4.02 o                         
  -8   2  12          0.38         -2.17         4.48 o                         
  -6   2  12         33.96         35.17         4.18 o                         
  -4   2  12         37.05         39.04         4.87 o                         
  -2   2  12          7.59         11.70         5.54 o                         
   0   2  12          2.75          6.21         5.45 o                         
   2   2  12          2.61          8.18         4.72 o                         
   4   2  12          2.02          4.49         5.96 o                         
   6   2  12         18.24         16.19         6.05 o                         
   8   2  12         18.37         15.42         4.99 o                         
  10   2  12         34.35         42.62         8.06 o                         
  12   2  12          1.76          1.89         5.77 o                         
  14   2  12          0.44          9.02         7.11 o                         
 -27   3  12          4.98          1.15         6.43 o                         
 -25   3  12          4.38          0.30         8.35 o                         
 -23   3  12         12.78          9.75         8.54 o                         
 -21   3  12          6.64         12.47         7.84 o                         
 -19   3  12          0.02         10.79         5.40 o                         
 -17   3  12          0.01          1.54        12.51 o                         
 -15   3  12         17.55         18.95         7.10 o                         
 -13   3  12          3.35         11.59         7.26 o                         
 -11   3  12          2.16          0.84         4.86 o                         
  -9   3  12          9.70          5.17         5.74 o                         
  -7   3  12          6.28          6.72         4.52 o                         
  -5   3  12          2.69         10.69         5.19 o                         
  -3   3  12          0.02          7.94         5.35 o                         
  -1   3  12         20.34         25.17         6.47 o                         
   1   3  12         12.53         14.93         6.23 o                         
   3   3  12          1.03          0.69         6.22 o                         
   5   3  12          9.64          5.93         6.53 o                         
   7   3  12          0.69          3.83         5.10 o                         
   9   3  12          0.00          4.79         5.51 o                         
  11   3  12         24.84         26.65         7.59 o                         
 -22   4  12          7.90         11.54         7.44 o                         
 -20   4  12          5.63          3.19         7.22 o                         
 -18   4  12          2.53         12.97         8.65 o                         
 -16   4  12          0.26          2.38         6.74 o                         
 -14   4  12          1.34          7.26         7.86 o                         
 -12   4  12         14.93          6.82         5.76 o                         
 -10   4  12          4.93          7.97         7.26 o                         
  -8   4  12          0.00          8.97         5.60 o                         
  -6   4  12          0.01         -6.23         9.44 o                         
  -4   4  12          2.31         21.26        11.21 o                         
  -2   4  12          0.00          0.95         7.63 o                         
   0   4  12          7.64         13.40         7.88 o                         
   2   4  12          0.22         -1.79         6.34 o                         
   4   4  12          0.00          3.02         7.53 o                         
   6   4  12          0.99          2.87         7.60 o                         
 -29   1  13          0.58         -1.35         6.73 o                         
 -27   1  13          0.77          8.57         5.98 o                         
 -25   1  13          0.09         -0.76         6.44 o                         
 -23   1  13          0.16         -3.71         5.57 o                         
 -21   1  13          9.92         12.85         4.63 o                         
 -19   1  13         26.82         29.36         6.60 o                         
 -17   1  13          0.19         -4.05         5.02 o                         
 -15   1  13          3.78          9.04         5.55 o                         
 -13   1  13          0.00          5.03         4.36 o                         
 -11   1  13          2.35         10.02         4.85 o                         
  -9   1  13         44.75         51.46         7.13 o                         
  -7   1  13        138.48        133.12         8.06 o                         
  -5   1  13          3.88          5.80         5.75 o                         
  -3   1  13          0.83          2.61         6.91 o                         
  -1   1  13          9.69         13.21         6.92 o                         
   1   1  13          0.07          4.12         5.54 o                         
   3   1  13          9.04          7.63         4.85 o                         
   5   1  13         23.45         24.87         6.13 o                         
   7   1  13          3.66         12.12         5.51 o                         
   9   1  13         11.58          5.32         6.56 o                         
  11   1  13         18.19         15.77         5.22 o                         
  13   1  13          3.46         -3.90         6.21 o                         
 -28   2  13          0.77         -0.66         7.43 o                         
 -26   2  13          0.02         -1.40         7.15 o                         
 -24   2  13          6.02          8.92         8.23 o                         
 -22   2  13          0.44          3.75         5.57 o                         
 -20   2  13          0.27          3.90         7.47 o                         
 -18   2  13          3.04          1.78         6.90 o                         
 -16   2  13          1.09         -3.50         6.40 o                         
 -14   2  13          0.02         -0.19         5.36 o                         
 -12   2  13          0.20          5.53         5.16 o                         
 -10   2  13         13.57         10.82         4.92 o                         
  -8   2  13          4.26          4.06         4.92 o                         
  -6   2  13          6.26          6.33         5.91 o                         
  -4   2  13          1.22          4.88         5.10 o                         
  -2   2  13         16.14         20.88         5.32 o                         
   0   2  13         23.65         25.75         4.80 o                         
   2   2  13          4.26          2.38         4.26 o                         
   4   2  13          1.19          3.53         5.57 o                         
   6   2  13          0.94          3.50         5.10 o                         
   8   2  13          0.91          1.84         5.18 o                         
  10   2  13         15.59         20.85         6.39 o                         
  12   2  13         20.55         10.52         5.87 o                         
 -25   3  13         23.64          8.17         7.73 o                         
 -23   3  13         33.73         26.91         7.31 o                         
 -21   3  13          0.56          0.34         5.75 o                         
 -19   3  13          0.56         17.13         6.53 o                         
 -17   3  13          2.46          5.85         5.44 o                         
 -15   3  13          1.15          6.93         9.12 o                         
 -13   3  13          8.31         14.60         7.56 o                         
 -11   3  13         18.14         15.79         6.37 o                         
  -9   3  13          4.14          6.54         5.31 o                         
  -7   3  13          0.25         -0.23         5.42 o                         
  -5   3  13          5.09          8.33         7.43 o                         
  -3   3  13          5.79         17.47         9.20 o                         
  -1   3  13          0.84          4.61         6.92 o                         
   1   3  13          2.53          5.42         6.70 o                         
   3   3  13          0.36         -0.22         5.19 o                         
   5   3  13          0.48          4.42         7.13 o                         
   7   3  13          8.54         10.33         7.38 o                         
   9   3  13          3.77          8.33         6.59 o                         
 -18   4  13          0.20         10.85         9.00 o                         
 -16   4  13          0.07         -5.82         6.26 o                         
 -14   4  13          2.84          2.94         7.08 o                         
 -12   4  13          0.00         -2.51         8.50 o                         
 -10   4  13          0.74          7.14        13.40 o                         
  -8   4  13          7.45         17.86         6.98 o                         
  -6   4  13          4.15          5.98        11.98 o                         
  -4   4  13          0.31        -12.05        12.05 o                         
  -2   4  13          3.44          4.62         6.75 o                         
   0   4  13          0.02          4.83         7.07 o                         
   2   4  13          0.26          4.59         7.63 o                         
 -28   0  14          5.05          4.13         7.74 o                         
 -26   0  14          2.40          6.54         8.72 o                         
 -24   0  14          1.27          3.24         9.87 o                         
 -22   0  14          0.75          4.58         6.61 o                         
 -20   0  14         21.36         13.77         6.77 o                         
 -18   0  14          1.36         -2.61         7.73 o                         
 -16   0  14          6.17          8.07        10.60 o                         
 -14   0  14          0.59          3.88        10.23 o                         
 -12   0  14         13.71         26.25        10.23 o                         
 -10   0  14          2.34          1.42        10.38 o                         
  -8   0  14         39.34         26.40         7.49 o                         
  -6   0  14          4.95         -7.18         7.18 o                         
  -4   0  14          1.31          3.91        10.38 o                         
  -2   0  14          0.31          4.28        10.20 o                         
   0   0  14          0.39          7.70        10.32 o                         
   2   0  14          0.28          0.52        10.26 o                         
   4   0  14          0.74          6.96        10.94 o                         
   6   0  14          0.94         -3.85         8.20 o                         
   8   0  14          0.59          3.33         7.83 o                         
  10   0  14          3.49         -3.64        12.75 o                         
 -27   1  14          0.02          4.37         6.73 o                         
 -25   1  14          0.01          5.61         5.61 o                         
 -23   1  14          2.41          4.70         6.07 o                         
 -21   1  14          4.29          6.01         5.20 o                         
 -19   1  14          1.06          3.42         6.45 o                         
 -17   1  14          5.03          6.84         5.38 o                         
 -15   1  14          0.06          2.21         4.56 o                         
 -13   1  14          4.51          5.84         5.04 o                         
 -11   1  14          7.19          4.01         5.92 o                         
  -9   1  14         35.35         31.23         7.42 o                         
  -7   1  14         20.30         24.17         5.98 o                         
  -5   1  14         44.00         38.70         6.21 o                         
  -3   1  14          6.02          6.02         6.20 o                         
  -1   1  14          0.07          1.31         7.40 o                         
   1   1  14          8.36          7.54         6.19 o                         
   3   1  14          0.89          3.74         7.92 o                         
   5   1  14          2.41          5.14         5.14 o                         
   7   1  14         14.69         22.54         6.02 o                         
   9   1  14          8.63         17.30         6.18 o                         
 -26   2  14          6.15          6.93         7.74 o                         
 -24   2  14          1.29         11.59        10.37 o                         
 -22   2  14          5.41          9.87         6.12 o                         
 -20   2  14          1.04         19.35         8.18 o                         
 -18   2  14          2.20          7.23         7.42 o                         
 -16   2  14          2.03          2.49         6.97 o                         
 -14   2  14          9.33          9.04         5.05 o                         
 -12   2  14          0.08         -4.72         5.35 o                         
 -10   2  14          0.96         -0.96         7.40 o                         
  -8   2  14         20.71         23.83         5.39 o                         
  -6   2  14         19.83         22.77         6.43 o                         
  -4   2  14          6.81         13.86         5.36 o                         
  -2   2  14         20.14         22.73         6.48 o                         
   0   2  14          0.00          8.68         5.72 o                         
   2   2  14          1.00          3.12         5.17 o                         
   4   2  14          6.43         17.14         7.14 o                         
   6   2  14          2.80         -3.45         6.01 o                         
   8   2  14         13.56         13.20         7.72 o                         
 -21   3  14          6.04          3.59         9.14 o                         
 -19   3  14          0.01         19.37         8.60 o                         
 -17   3  14          0.67          5.42         7.10 o                         
 -15   3  14          0.00          6.10         6.71 o                         
 -13   3  14          1.47          7.47         7.79 o                         
 -11   3  14          0.24         12.25         8.05 o                         
  -9   3  14          6.28          8.85         5.87 o                         
  -7   3  14         12.09          4.23         7.99 o                         
  -5   3  14          0.15          5.28         7.66 o                         
  -3   3  14          0.00          0.12         6.15 o                         
  -1   3  14          1.78          5.41         7.07 o                         
   1   3  14          0.03         -3.90         7.16 o                         
   3   3  14          1.60          9.27         7.39 o                         
 -10   4  14          0.46         11.08         6.49 o                         
  -8   4  14          0.86         -2.53         9.03 o                         
 -25   1  15          3.25          3.65         7.72 o                         
 -23   1  15          0.45          3.49         7.41 o                         
 -21   1  15          0.17          3.28         6.11 o                         
 -19   1  15          2.51          2.37         6.62 o                         
 -17   1  15          0.04          1.50         5.75 o                         
 -15   1  15          3.89          6.96         6.40 o                         
 -13   1  15          5.39          5.21         7.93 o                         
 -11   1  15          9.69          9.46         7.85 o                         
  -9   1  15          0.00          2.47         6.09 o                         
  -7   1  15          3.53          8.49         6.23 o                         
  -5   1  15          0.18          0.57         6.48 o                         
  -3   1  15          5.84         11.95         8.26 o                         
  -1   1  15          2.34          5.01         6.42 o                         
   1   1  15          2.72          0.07         8.42 o                         
   3   1  15          0.42         -0.21         9.10 o                         
   5   1  15          0.21          6.14         5.71 o                         
 -22   2  15          3.10         -0.71         9.26 o                         
 -20   2  15          4.61          5.00         6.18 o                         
 -18   2  15          0.50          6.13         8.51 o                         
 -16   2  15          0.37          3.82         5.09 o                         
 -14   2  15          6.51          3.72         5.43 o                         
 -12   2  15          9.63         21.80        10.44 o                         
 -10   2  15          8.42          3.32         6.87 o                         
  -8   2  15         14.61         16.36         5.96 o                         
  -6   2  15          1.73          0.36         6.93 o                         
  -4   2  15          2.80          2.42         5.85 o                         
  -2   2  15          0.03          3.57         6.08 o                         
   0   2  15          0.15          0.66         6.25 o                         
   2   2  15          1.45          9.39         7.40 o                         
   4   2  15          0.88          2.49         7.77 o                         
 -17   3  15          0.60         -1.85         9.46 o                         
 -15   3  15          1.32         -5.42         6.10 o                         
 -13   3  15          1.27          7.52         8.95 o                         
 -11   3  15          1.56          4.37         9.12 o                         
  -9   3  15          0.23         19.69        11.71 o                         
  -7   3  15          0.52          5.41         7.19 o                         
  -5   3  15          0.01         -1.49         6.81 o                         
  -3   3  15          0.43         -0.42         6.61 o                         
 -22   0  16          0.48         10.75        13.99 o                         
 -20   0  16          0.50          7.09        12.88 o                         
 -18   0  16          0.21         -3.85        12.75 o                         
 -16   0  16          2.10         -7.21        12.45 o                         
 -14   0  16          7.32          4.37        12.32 o                         
 -12   0  16          2.58         19.19        12.29 o                         
 -10   0  16          5.31          5.98        12.14 o                         
  -8   0  16         16.34          4.93        12.20 o                         
  -6   0  16         12.97         21.17        12.51 o                         
  -4   0  16          2.22          2.31        12.35 o                         
  -2   0  16          3.08          3.57        12.32 o                         
   0   0  16          0.25          1.02        12.63 o                         
   2   0  16          3.97         20.21        12.94 o                         
 -21   1  16          1.48          1.20         6.14 o                         
 -19   1  16          0.45         -4.38         6.56 o                         
 -17   1  16          0.01          2.67         9.04 o                         
 -15   1  16          0.08         -2.30         8.86 o                         
 -13   1  16         12.93         11.09         7.27 o                         
 -11   1  16          2.01          7.12         8.59 o                         
  -9   1  16          0.51          5.41         6.82 o                         
  -7   1  16          0.63          0.26         8.59 o                         
  -5   1  16          5.24         16.44        10.15 o                         
  -3   1  16          3.74          4.68         8.88 o                         
  -1   1  16          0.02         -1.26         8.83 o                         
   1   1  16          0.16          6.11         7.38 o                         
 -16   2  16          0.18          2.75         7.51 o                         
 -14   2  16          0.81          0.34         7.21 o                         
 -12   2  16          6.81          4.82         8.11 o                         
 -10   2  16          1.63          1.27         8.38 o                         
  -8   2  16          4.66          1.71         6.47 o                         
  -6   2  16          0.66          0.30         7.59 o                         
  -4   2  16          0.16          7.13         7.69 o                         
                                                                                
